# Supplementary material for: The composition of the perinatal intestinal microbiota in cattle
Source: Sci Rep. 2018 Jul 11;8:10437. doi: 10.1038/s41598-018-28733-y (PMC6041309; doi:10.1038/s41598-018-28733-y)
Supplement: Supplementary file 2 — Dataset 1 [file 41598_2018_28733_MOESM2_ESM.xlsx]

## Sheet: Sheet1
taxlevel	rankID	taxon	full_taxonomy	CB01	CB02	CB03	CB04	CB05	CB06	CB07	CB08	CB09	CB10	CB11	CB12	CB13	CB14	CB15	CB16	CB17	CB18	CB19	CB20	CB21	CD01	CD02	CD03	CD04	CD05	CD06	CD07	CD08	CD09	CD10	CD11	CD12	CD13	CD14	CD15	CD16	CD17	CD18	CD19	CD20	CD21	CW01	CW02	CW03	CW04
0	0	Root	Root	9596	3042	3892	6317	12625	4872	3723	2050	40636	4826	5626	31374	10886	18470	20279	12535	7127	8021	29779	5889	3073	77564	65223	69380	129536	91871	71465	61008	123690	46216	54306	82511	170826	76854	63987	84292	35537	65706	59816	107516	189337	110609	21655	27206	34666	49915
1	0.1	Bacteria	Bacteria	9596	3042	3892	6317	12625	4872	3723	2050	40636	4826	5626	31374	10886	18470	20279	12535	7127	8021	29779	5889	3073	77564	65223	69380	129536	91871	71465	61008	123690	46216	54306	82511	170826	76854	63987	84292	35537	65706	59816	107516	189337	110609	21655	27206	34666	49915
2	0.1.1	Actinobacteria	Actinobacteria	921	387	434	524	9521	715	175	512	995	1533	1161	6307	1292	1490	1903	948	1373	324	1062	309	463	3	13	3	4	8	232	1	0	1	13	3	5	8	7	12	286	10	0	5	5	1	604	118	35	5355
3	0.1.1.1	Actinobacteria	Actinobacteria_Actinobacteria	921	387	434	524	9521	715	175	512	995	1533	1161	6307	1292	1490	1903	948	1373	324	1062	309	463	3	13	3	4	8	232	1	0	1	13	3	5	8	7	12	286	10	0	5	5	1	604	118	35	5355
4	0.1.1.1.1	Actinomycetales	Actinobacteria_Actinobacteria_Actinomycetales	754	387	429	522	9512	715	165	511	995	1523	1116	6243	1167	1469	1723	948	1359	320	1059	309	463	0	13	3	0	8	222	0	0	0	0	0	4	8	6	12	274	10	0	4	5	1	0	0	1	0
5	0.1.1.1.1.1	Brevibacteriaceae	Actinobacteria_Actinobacteria_Actinomycetales_Brevibacteriaceae	12	3	0	0	20	0	0	5	0	36	116	179	66	21	289	0	11	4	47	0	0	0	0	0	0	0	24	0	0	0	0	0	0	0	0	0	2	0	0	1	0	0	0	0	0	0
6	0.1.1.1.1.1.1	Brevibacterium	Actinobacteria_Actinobacteria_Actinomycetales_Brevibacteriaceae_Brevibacterium	12	3	0	0	20	0	0	5	0	36	116	179	66	21	289	0	11	4	47	0	0	0	0	0	0	0	24	0	0	0	0	0	0	0	0	0	2	0	0	1	0	0	0	0	0	0
5	0.1.1.1.1.2	Corynebacteriaceae	Actinobacteria_Actinobacteria_Actinomycetales_Corynebacteriaceae	567	170	276	87	8801	263	98	391	787	692	130	721	568	205	479	121	349	224	213	115	125	0	1	2	0	1	65	0	0	0	0	0	2	0	4	0	99	0	0	1	1	1	0	0	1	0
6	0.1.1.1.1.2.1	Corynebacterium	Actinobacteria_Actinobacteria_Actinomycetales_Corynebacteriaceae_Corynebacterium	567	170	276	87	8801	263	98	391	787	692	130	721	568	205	479	121	349	224	213	115	125	0	1	2	0	1	65	0	0	0	0	0	2	0	4	0	99	0	0	1	1	1	0	0	1	0
5	0.1.1.1.1.3	Dermabacteraceae	Actinobacteria_Actinobacteria_Actinomycetales_Dermabacteraceae	3	19	43	120	163	72	10	49	0	20	102	307	60	57	103	30	11	2	1	9	19	0	0	0	0	0	8	0	0	0	0	0	0	0	0	0	5	0	0	0	0	0	0	0	0	0
6	0.1.1.1.1.3.1	Brachybacterium	Actinobacteria_Actinobacteria_Actinomycetales_Dermabacteraceae_Brachybacterium	3	19	43	120	163	72	10	49	0	20	102	307	60	57	103	30	11	2	1	9	19	0	0	0	0	0	8	0	0	0	0	0	0	0	0	0	5	0	0	0	0	0	0	0	0	0
5	0.1.1.1.1.4	Dietziaceae	Actinobacteria_Actinobacteria_Actinomycetales_Dietziaceae	9	9	0	207	36	0	0	1	6	2	30	2083	21	12	94	21	14	6	11	13	0	0	0	0	0	0	6	0	0	0	0	0	0	0	0	0	2	0	0	0	0	0	0	0	0	0
6	0.1.1.1.1.4.1	Dietzia	Actinobacteria_Actinobacteria_Actinomycetales_Dietziaceae_Dietzia	9	9	0	207	36	0	0	1	6	2	30	2083	21	12	94	21	14	6	11	13	0	0	0	0	0	0	6	0	0	0	0	0	0	0	0	0	2	0	0	0	0	0	0	0	0	0
5	0.1.1.1.1.5	Geodermatophilaceae	Actinobacteria_Actinobacteria_Actinomycetales_Geodermatophilaceae	0	14	0	0	40	320	0	1	0	32	16	0	128	61	6	44	22	0	0	10	8	0	0	0	0	0	0	0	0	0	0	0	0	0	0	0	0	0	0	0	0	0	0	0	0	0
6	0.1.1.1.1.5.1	Blastococcus	Actinobacteria_Actinobacteria_Actinomycetales_Geodermatophilaceae_Blastococcus	0	14	0	0	40	320	0	1	0	32	16	0	128	61	6	44	22	0	0	10	8	0	0	0	0	0	0	0	0	0	0	0	0	0	0	0	0	0	0	0	0	0	0	0	0	0
5	0.1.1.1.1.6	Intrasporangiaceae	Actinobacteria_Actinobacteria_Actinomycetales_Intrasporangiaceae	0	15	0	0	0	0	0	4	12	0	0	385	0	0	0	0	0	0	0	0	5	0	0	0	0	0	2	0	0	0	0	0	0	0	0	0	0	0	0	0	0	0	0	0	0	0
6	0.1.1.1.1.6.1	Intrasporangiaceae-unclassified	Actinobacteria_Actinobacteria_Actinomycetales_Intrasporangiaceae_Intrasporangiaceae-unclassified	0	15	0	0	0	0	0	4	12	0	0	385	0	0	0	0	0	0	0	0	5	0	0	0	0	0	2	0	0	0	0	0	0	0	0	0	0	0	0	0	0	0	0	0	0	0
5	0.1.1.1.1.7	Microbacteriaceae	Actinobacteria_Actinobacteria_Actinomycetales_Microbacteriaceae	0	0	11	89	18	8	0	0	6	18	6	45	3	81	10	5	134	2	0	8	0	0	0	0	0	0	7	0	0	0	0	0	0	0	0	0	14	0	0	0	0	0	0	0	0	0
6	0.1.1.1.1.7.1	Microbacteriaceae-unclassified	Actinobacteria_Actinobacteria_Actinomycetales_Microbacteriaceae_Microbacteriaceae-unclassified	0	0	11	89	18	8	0	0	6	18	6	45	3	81	10	5	134	2	0	8	0	0	0	0	0	0	7	0	0	0	0	0	0	0	0	0	14	0	0	0	0	0	0	0	0	0
6	0.1.1.1.1.8.1_UncleanCtrl	Clavibacter	Actinobacteria_Actinobacteria_Actinomycetales_Microbacteriaceae_Clavibacter	0	0	0	0	0	0	0	0	0	0	0	0	0	0	0	0	0	0	0	0	0	0	0	0	0	0	0	0	0	0	0	0	0	0	0	0	0	0	0	0	0	0	0	0	0	0
5	0.1.1.1.1.8	Micrococcaceae	Actinobacteria_Actinobacteria_Actinomycetales_Micrococcaceae	163	132	90	19	432	49	44	59	184	723	706	2523	321	1019	736	702	738	82	638	145	288	0	12	1	0	7	94	0	0	0	0	0	2	8	2	12	114	10	0	2	4	0	0	0	0	0
6	0.1.1.1.1.8.1	Arthrobacter	Actinobacteria_Actinobacteria_Actinomycetales_Micrococcaceae_Arthrobacter	37	0	0	0	14	0	36	0	0	0	0	124	23	13	0	0	17	0	18	0	0	0	0	0	0	0	0	0	0	0	0	0	0	0	0	0	0	0	0	0	0	0	0	0	0	0
6	0.1.1.1.1.8.2	Enteractinococcus	Actinobacteria_Actinobacteria_Actinomycetales_Micrococcaceae_Enteractinococcus	13	0	0	0	8	19	0	0	0	0	0	0	0	0	0	0	7	0	412	0	0	0	0	0	0	0	11	0	0	0	0	0	0	0	0	0	0	0	0	0	0	0	0	0	0	0
6	0.1.1.1.1.8.3	Kocuria	Actinobacteria_Actinobacteria_Actinomycetales_Micrococcaceae_Kocuria	19	31	28	0	389	9	8	43	82	46	548	1545	161	310	724	19	495	16	1	129	92	0	1	1	0	0	47	0	0	0	0	0	0	6	0	0	7	10	0	0	1	0	0	0	0	0
6	0.1.1.1.1.8.4	Micrococcus	Actinobacteria_Actinobacteria_Actinomycetales_Micrococcaceae_Micrococcus	80	88	61	0	3	11	0	5	49	677	155	839	52	233	10	679	207	32	207	0	185	0	0	0	0	0	5	0	0	0	0	0	0	0	0	12	34	0	0	0	0	0	0	0	0	0
6	0.1.1.1.1.8.5	Rothia	Actinobacteria_Actinobacteria_Actinomycetales_Micrococcaceae_Rothia	14	13	1	19	18	10	0	11	53	0	3	15	85	463	2	4	12	34	0	16	11	0	11	0	0	7	31	0	0	0	0	0	2	2	2	0	73	0	0	2	3	0	0	0	0	0
5	0.1.1.1.1.10_UncleanCtrl	Mycobacteriaceae	Actinobacteria_Actinobacteria_Actinomycetales_Mycobacteriaceae	0	0	0	0	0	0	0	0	0	0	0	0	0	0	0	0	0	0	0	0	0	0	0	0	0	0	0	0	0	0	0	0	0	0	0	0	0	0	0	0	0	0	0	0	0	0
6	0.1.1.1.1.10.1_UncleanCtrl	Mycobacterium	Actinobacteria_Actinobacteria_Actinomycetales_Mycobacteriaceae_Mycobacterium	0	0	0	0	0	0	0	0	0	0	0	0	0	0	0	0	0	0	0	0	0	0	0	0	0	0	0	0	0	0	0	0	0	0	0	0	0	0	0	0	0	0	0	0	0	0
5	0.1.1.1.1.9	Nocardioidaceae	Actinobacteria_Actinobacteria_Actinomycetales_Nocardioidaceae	0	14	0	0	0	0	13	1	0	0	10	0	0	13	0	22	8	0	147	3	18	0	0	0	0	0	0	0	0	0	0	0	0	0	0	0	0	0	0	0	0	0	0	0	0	0
6	0.1.1.1.1.9.1	Nocardioides	Actinobacteria_Actinobacteria_Actinomycetales_Nocardioidaceae_Nocardioides	0	14	0	0	0	0	13	1	0	0	10	0	0	13	0	22	8	0	147	3	18	0	0	0	0	0	0	0	0	0	0	0	0	0	0	0	0	0	0	0	0	0	0	0	0	0
5	0.1.1.1.1.10	Nocardiopsaceae	Actinobacteria_Actinobacteria_Actinomycetales_Nocardiopsaceae	0	0	9	0	2	0	0	0	0	0	0	0	0	0	0	3	0	0	2	0	0	0	0	0	0	0	2	0	0	0	0	0	0	0	0	0	0	0	0	0	0	0	0	0	0	0
6	0.1.1.1.1.10.1	Nocardiopsis	Actinobacteria_Actinobacteria_Actinomycetales_Nocardiopsaceae_Nocardiopsis	0	0	9	0	2	0	0	0	0	0	0	0	0	0	0	3	0	0	2	0	0	0	0	0	0	0	2	0	0	0	0	0	0	0	0	0	0	0	0	0	0	0	0	0	0	0
5	0.1.1.1.1.13_UncleanCtrl	Propionibacteriaceae	Actinobacteria_Actinobacteria_Actinomycetales_Propionibacteriaceae	0	0	0	0	0	0	0	0	0	0	0	0	0	0	0	0	0	0	0	0	0	0	0	0	0	0	0	0	0	0	0	0	0	0	0	0	0	0	0	0	0	0	0	0	0	0
6	0.1.1.1.1.13.1_UncleanCtrl	Propionibacterium	Actinobacteria_Actinobacteria_Actinomycetales_Propionibacteriaceae_Propionibacterium	0	0	0	0	0	0	0	0	0	0	0	0	0	0	0	0	0	0	0	0	0	0	0	0	0	0	0	0	0	0	0	0	0	0	0	0	0	0	0	0	0	0	0	0	0	0
5	0.1.1.1.1.11	Pseudonocardiaceae	Actinobacteria_Actinobacteria_Actinomycetales_Pseudonocardiaceae	0	0	0	0	0	0	0	0	0	0	0	0	0	0	0	0	0	0	0	6	0	0	0	0	0	0	10	0	0	0	0	0	0	0	0	0	25	0	0	0	0	0	0	0	0	0
6	0.1.1.1.1.11.1	Saccharopolyspora	Actinobacteria_Actinobacteria_Actinomycetales_Pseudonocardiaceae_Saccharopolyspora	0	0	0	0	0	0	0	0	0	0	0	0	0	0	0	0	0	0	0	6	0	0	0	0	0	0	10	0	0	0	0	0	0	0	0	0	25	0	0	0	0	0	0	0	0	0
5	0.1.1.1.1.12	Sanguibacteraceae	Actinobacteria_Actinobacteria_Actinomycetales_Sanguibacteraceae	0	11	0	0	0	3	0	0	0	0	0	0	0	0	6	0	72	0	0	0	0	0	0	0	0	0	4	0	0	0	0	0	0	0	0	0	13	0	0	0	0	0	0	0	0	0
6	0.1.1.1.1.12.1	Sanguibacter	Actinobacteria_Actinobacteria_Actinomycetales_Sanguibacteraceae_Sanguibacter	0	11	0	0	0	3	0	0	0	0	0	0	0	0	6	0	72	0	0	0	0	0	0	0	0	0	4	0	0	0	0	0	0	0	0	0	13	0	0	0	0	0	0	0	0	0
5	0.1.1.1.1.16_UncleanCtrl	Streptomycetaceae	Actinobacteria_Actinobacteria_Actinomycetales_Streptomycetaceae	0	0	0	0	0	0	0	0	0	0	0	0	0	0	0	0	0	0	0	0	0	0	0	0	0	0	0	0	0	0	0	0	0	0	0	0	0	0	0	0	0	0	0	0	0	0
6	0.1.1.1.1.16.1_UncleanCtrl	Streptomyces	Actinobacteria_Actinobacteria_Actinomycetales_Streptomycetaceae_Streptomyces	0	0	0	0	0	0	0	0	0	0	0	0	0	0	0	0	0	0	0	0	0	0	0	0	0	0	0	0	0	0	0	0	0	0	0	0	0	0	0	0	0	0	0	0	0	0
5	0.1.1.1.1.1_UncleanCtrl	Actinomycetales-unclassified	Actinobacteria_Actinobacteria_Actinomycetales_Actinomycetales-unclassified	0	0	0	0	0	0	0	0	0	0	0	0	0	0	0	0	0	0	0	0	0	0	0	0	0	0	0	0	0	0	0	0	0	0	0	0	0	0	0	0	0	0	0	0	0	0
6	0.1.1.1.1.1.1_UncleanCtrl	Actinomycetales-unclassified	Actinobacteria_Actinobacteria_Actinomycetales_Actinomycetales-unclassified_Actinomycetales-unclassified	0	0	0	0	0	0	0	0	0	0	0	0	0	0	0	0	0	0	0	0	0	0	0	0	0	0	0	0	0	0	0	0	0	0	0	0	0	0	0	0	0	0	0	0	0	0
4	0.1.1.1.2	Bifidobacteriales	Actinobacteria_Actinobacteria_Bifidobacteriales	116	0	0	0	6	0	10	1	0	10	45	26	115	15	170	0	0	0	1	0	0	3	0	0	4	0	9	1	0	1	13	3	1	0	1	0	0	0	0	1	0	0	559	57	34	5302
5	0.1.1.1.2.1	Bifidobacteriaceae	Actinobacteria_Actinobacteria_Bifidobacteriales_Bifidobacteriaceae	116	0	0	0	6	0	10	1	0	10	45	26	115	15	170	0	0	0	1	0	0	3	0	0	4	0	9	1	0	1	13	3	1	0	1	0	0	0	0	1	0	0	559	57	34	5302
6	0.1.1.1.2.1.1	Bifidobacteriaceae-unclassified	Actinobacteria_Actinobacteria_Bifidobacteriales_Bifidobacteriaceae_Bifidobacteriaceae-unclassified	0	0	0	0	0	0	0	0	0	0	0	16	0	0	0	0	0	0	0	0	0	0	0	0	0	0	0	0	0	0	0	0	0	0	0	0	0	0	0	0	0	0	0	0	0	0
6	0.1.1.1.2.1.2	Bifidobacterium	Actinobacteria_Actinobacteria_Bifidobacteriales_Bifidobacteriaceae_Bifidobacterium	116	0	0	0	6	0	10	1	0	10	45	10	115	15	170	0	0	0	1	0	0	3	0	0	4	0	9	1	0	1	13	3	1	0	1	0	0	0	0	1	0	0	559	57	34	5302
4	0.1.1.1.3	Coriobacteriales	Actinobacteria_Actinobacteria_Coriobacteriales	51	0	5	2	3	0	0	0	0	0	0	38	10	6	10	0	14	4	2	0	0	0	0	0	0	0	1	0	0	0	0	0	0	0	0	0	12	0	0	0	0	0	45	61	0	53
5	0.1.1.1.3.1	Coriobacteriaceae	Actinobacteria_Actinobacteria_Coriobacteriales_Coriobacteriaceae	51	0	5	2	3	0	0	0	0	0	0	38	10	6	10	0	14	4	2	0	0	0	0	0	0	0	1	0	0	0	0	0	0	0	0	0	12	0	0	0	0	0	45	61	0	53
6	0.1.1.1.3.1.1	Collinsella	Actinobacteria_Actinobacteria_Coriobacteriales_Coriobacteriaceae_Collinsella	0	0	0	2	0	0	0	0	0	0	0	0	0	0	0	0	0	0	0	0	0	0	0	0	0	0	0	0	0	0	0	0	0	0	0	0	0	0	0	0	0	0	45	61	0	53
6	0.1.1.1.3.1.2	Coriobacteriaceae-unclassified	Actinobacteria_Actinobacteria_Coriobacteriales_Coriobacteriaceae_Coriobacteriaceae-unclassified	23	0	0	0	0	0	0	0	0	0	0	8	0	0	0	0	0	4	0	0	0	0	0	0	0	0	1	0	0	0	0	0	0	0	0	0	3	0	0	0	0	0	0	0	0	0
6	0.1.1.1.3.1.3	Olsenella	Actinobacteria_Actinobacteria_Coriobacteriales_Coriobacteriaceae_Olsenella	28	0	5	0	3	0	0	0	0	0	0	30	10	6	10	0	14	0	2	0	0	0	0	0	0	0	0	0	0	0	0	0	0	0	0	0	9	0	0	0	0	0	0	0	0	0
2	0.1.2	Bacteria-unclassified	Bacteria-unclassified	29	7	0	0	0	0	29	14	0	0	4	242	43	40	59	0	50	24	0	16	0	0	0	0	0	0	11	0	0	0	0	1	0	0	0	0	31	0	1	0	0	0	7	0	0	0
3	0.1.2.1	Bacteria-unclassified	Bacteria-unclassified_Bacteria-unclassified	29	7	0	0	0	0	29	14	0	0	4	242	43	40	59	0	50	24	0	16	0	0	0	0	0	0	11	0	0	0	0	1	0	0	0	0	31	0	1	0	0	0	7	0	0	0
4	0.1.2.1.1	Bacteria-unclassified	Bacteria-unclassified_Bacteria-unclassified_Bacteria-unclassified	29	7	0	0	0	0	29	14	0	0	4	242	43	40	59	0	50	24	0	16	0	0	0	0	0	0	11	0	0	0	0	1	0	0	0	0	31	0	1	0	0	0	7	0	0	0
5	0.1.2.1.1.1	Bacteria-unclassified	Bacteria-unclassified_Bacteria-unclassified_Bacteria-unclassified_Bacteria-unclassified	29	7	0	0	0	0	29	14	0	0	4	242	43	40	59	0	50	24	0	16	0	0	0	0	0	0	11	0	0	0	0	1	0	0	0	0	31	0	1	0	0	0	7	0	0	0
6	0.1.2.1.1.1.1	Bacteria-unclassified	Bacteria-unclassified_Bacteria-unclassified_Bacteria-unclassified_Bacteria-unclassified_Bacteria-unclassified	29	7	0	0	0	0	29	14	0	0	4	242	43	40	59	0	50	24	0	16	0	0	0	0	0	0	11	0	0	0	0	1	0	0	0	0	31	0	1	0	0	0	7	0	0	0
2	0.1.3	Bacteroidetes	Bacteroidetes	976	211	127	3499	129	253	102	60	1050	226	104	8252	173	1561	4610	797	1592	439	1874	303	118	4	0	1	2	4	273	18	2	0	1	1	2	570	5	5	763	2	5	3	4	4	7130	1418	703	12934
3	0.1.3.1	Bacteroidetes-unclassified	Bacteroidetes_Bacteroidetes-unclassified	53	0	0	301	0	1	0	8	0	7	36	632	53	87	946	37	124	32	2	15	33	0	0	0	0	1	18	0	0	0	0	0	0	0	0	0	50	0	0	0	0	0	4	0	0	0
4	0.1.3.1.1	Bacteroidetes-unclassified	Bacteroidetes_Bacteroidetes-unclassified_Bacteroidetes-unclassified	53	0	0	301	0	1	0	8	0	7	36	632	53	87	946	37	124	32	2	15	33	0	0	0	0	1	18	0	0	0	0	0	0	0	0	0	50	0	0	0	0	0	4	0	0	0
5	0.1.3.1.1.1	Bacteroidetes-unclassified	Bacteroidetes_Bacteroidetes-unclassified_Bacteroidetes-unclassified_Bacteroidetes-unclassified	53	0	0	301	0	1	0	8	0	7	36	632	53	87	946	37	124	32	2	15	33	0	0	0	0	1	18	0	0	0	0	0	0	0	0	0	50	0	0	0	0	0	4	0	0	0
6	0.1.3.1.1.1.1	Bacteroidetes-unclassified	Bacteroidetes_Bacteroidetes-unclassified_Bacteroidetes-unclassified_Bacteroidetes-unclassified_Bacteroidetes-unclassified	53	0	0	301	0	1	0	8	0	7	36	632	53	87	946	37	124	32	2	15	33	0	0	0	0	1	18	0	0	0	0	0	0	0	0	0	50	0	0	0	0	0	4	0	0	0
3	0.1.3.2	Bacteroidia	Bacteroidetes_Bacteroidia	749	106	95	24	122	26	7	52	456	103	50	4521	26	837	3623	213	1350	281	1073	65	2	4	0	1	2	2	191	18	1	0	1	1	1	570	0	1	576	2	3	3	4	4	7126	1418	703	12934
4	0.1.3.2.1	Bacteroidales	Bacteroidetes_Bacteroidia_Bacteroidales	749	106	95	24	122	26	7	52	456	103	50	4521	26	837	3623	213	1350	281	1073	65	2	4	0	1	2	2	191	18	1	0	1	1	1	570	0	1	576	2	3	3	4	4	7126	1418	703	12934
5	0.1.3.2.1.1	Bacteroidaceae	Bacteroidetes_Bacteroidia_Bacteroidales_Bacteroidaceae	255	43	22	0	63	19	5	20	0	1	1	975	18	199	1087	121	544	73	5	43	2	3	0	1	1	0	33	18	1	0	1	0	0	569	0	0	55	2	0	3	3	4	6956	1409	703	12914
6	0.1.3.2.1.1.1	Bacteroides	Bacteroidetes_Bacteroidia_Bacteroidales_Bacteroidaceae_Bacteroides	255	43	22	0	63	19	5	20	0	1	1	975	18	199	1087	121	544	73	5	43	2	3	0	1	1	0	33	18	1	0	1	0	0	569	0	0	55	2	0	3	3	4	6956	1409	703	12914
5	0.1.3.2.1.2	Bacteroidales-unclassified	Bacteroidetes_Bacteroidia_Bacteroidales_Bacteroidales-unclassified	336	14	17	0	12	0	1	0	1	22	0	1598	2	244	756	20	127	55	9	1	0	0	0	0	1	0	11	0	0	0	0	1	0	0	0	0	29	0	0	0	0	0	3	0	0	0
6	0.1.3.2.1.2.1	Bacteroidales-unclassified	Bacteroidetes_Bacteroidia_Bacteroidales_Bacteroidales-unclassified_Bacteroidales-unclassified	336	14	17	0	12	0	1	0	1	22	0	1598	2	244	756	20	127	55	9	1	0	0	0	0	1	0	11	0	0	0	0	1	0	0	0	0	29	0	0	0	0	0	3	0	0	0
5	0.1.3.2.1.3	Porphyromonadaceae	Bacteroidetes_Bacteroidia_Bacteroidales_Porphyromonadaceae	3	49	56	0	13	0	1	32	422	80	26	760	2	332	549	50	207	102	1054	7	0	0	0	0	0	1	106	0	0	0	0	0	1	0	0	0	433	0	0	0	1	0	155	9	0	20
6	0.1.3.2.1.3.1	Parabacteroides	Bacteroidetes_Bacteroidia_Bacteroidales_Porphyromonadaceae_Parabacteroides	0	17	0	0	0	0	1	2	0	0	0	0	2	0	0	38	0	0	0	0	0	0	0	0	0	0	0	0	0	0	0	0	0	0	0	0	0	0	0	0	0	0	149	9	0	19
6	0.1.3.2.1.3.2	Porphyromonadaceae-unclassified	Bacteroidetes_Bacteroidia_Bacteroidales_Porphyromonadaceae_Porphyromonadaceae-unclassified	3	0	56	0	13	0	0	30	360	45	26	760	0	241	546	12	207	67	1054	7	0	0	0	0	0	1	84	0	0	0	0	0	0	0	0	0	344	0	0	0	1	0	6	0	0	1
6	0.1.3.2.1.3.3	Porphyromonas	Bacteroidetes_Bacteroidia_Bacteroidales_Porphyromonadaceae_Porphyromonas	0	32	0	0	0	0	0	0	62	35	0	0	0	91	3	0	0	35	0	0	0	0	0	0	0	0	22	0	0	0	0	0	1	0	0	0	89	0	0	0	0	0	0	0	0	0
5	0.1.3.2.1.4	Prevotellaceae	Bacteroidetes_Bacteroidia_Bacteroidales_Prevotellaceae	74	0	0	0	22	0	0	0	33	0	0	501	2	0	798	0	284	19	2	14	0	1	0	0	0	0	16	0	0	0	0	0	0	1	0	1	7	0	2	0	0	0	10	0	0	0
6	0.1.3.2.1.4.1	Alloprevotella	Bacteroidetes_Bacteroidia_Bacteroidales_Prevotellaceae_Alloprevotella	74	0	0	0	22	0	0	0	0	0	0	80	1	0	0	0	155	0	2	0	0	1	0	0	0	0	2	0	0	0	0	0	0	0	0	1	0	0	0	0	0	0	0	0	0	0
6	0.1.3.2.1.4.2	Paraprevotella	Bacteroidetes_Bacteroidia_Bacteroidales_Prevotellaceae_Paraprevotella	0	0	0	0	0	0	0	0	0	0	0	269	1	0	447	0	75	19	0	14	0	0	0	0	0	0	6	0	0	0	0	0	0	1	0	0	7	0	1	0	0	0	2	0	0	0
6	0.1.3.2.1.4.3	Prevotella	Bacteroidetes_Bacteroidia_Bacteroidales_Prevotellaceae_Prevotella	0	0	0	0	0	0	0	0	33	0	0	116	0	0	351	0	16	0	0	0	0	0	0	0	0	0	8	0	0	0	0	0	0	0	0	0	0	0	1	0	0	0	8	0	0	0
6	0.1.3.2.1.4.4	Prevotellaceae-unclassified	Bacteroidetes_Bacteroidia_Bacteroidales_Prevotellaceae_Prevotellaceae-unclassified	0	0	0	0	0	0	0	0	0	0	0	36	0	0	0	0	38	0	0	0	0	0	0	0	0	0	0	0	0	0	0	0	0	0	0	0	0	0	0	0	0	0	0	0	0	0
5	0.1.3.2.1.5	Rikenellaceae	Bacteroidetes_Bacteroidia_Bacteroidales_Rikenellaceae	81	0	0	24	12	7	0	0	0	0	23	687	2	62	433	22	188	32	3	0	0	0	0	0	0	1	25	0	0	0	0	0	0	0	0	0	52	0	1	0	0	0	2	0	0	0
6	0.1.3.2.1.5.1	Alistipes	Bacteroidetes_Bacteroidia_Bacteroidales_Rikenellaceae_Alistipes	81	0	0	24	12	7	0	0	0	0	23	687	1	62	433	22	162	32	3	0	0	0	0	0	0	1	25	0	0	0	0	0	0	0	0	0	52	0	1	0	0	0	2	0	0	0
6	0.1.3.2.1.5.2	Rikenellaceae-unclassified	Bacteroidetes_Bacteroidia_Bacteroidales_Rikenellaceae_Rikenellaceae-unclassified	0	0	0	0	0	0	0	0	0	0	0	0	1	0	0	0	26	0	0	0	0	0	0	0	0	0	0	0	0	0	0	0	0	0	0	0	0	0	0	0	0	0	0	0	0	0
3	0.1.3.3	Cytophagia	Bacteroidetes_Cytophagia	0	0	0	0	0	0	0	0	31	0	0	22	0	58	0	0	13	0	0	222	7	0	0	0	0	0	0	0	0	0	0	0	0	0	0	0	0	0	0	0	0	0	0	0	0	0
4	0.1.3.3.1	Cytophagales	Bacteroidetes_Cytophagia_Cytophagales	0	0	0	0	0	0	0	0	31	0	0	22	0	58	0	0	13	0	0	222	7	0	0	0	0	0	0	0	0	0	0	0	0	0	0	0	0	0	0	0	0	0	0	0	0	0
5	0.1.3.3.1.1	Cytophagaceae	Bacteroidetes_Cytophagia_Cytophagales_Cytophagaceae	0	0	0	0	0	0	0	0	31	0	0	22	0	58	0	0	13	0	0	222	7	0	0	0	0	0	0	0	0	0	0	0	0	0	0	0	0	0	0	0	0	0	0	0	0	0
6	0.1.3.3.1.1.1	Dyadobacter	Bacteroidetes_Cytophagia_Cytophagales_Cytophagaceae_Dyadobacter	0	0	0	0	0	0	0	0	31	0	0	22	0	58	0	0	13	0	0	222	7	0	0	0	0	0	0	0	0	0	0	0	0	0	0	0	0	0	0	0	0	0	0	0	0	0
3	0.1.3.4	Flavobacteriia	Bacteroidetes_Flavobacteriia	110	105	32	32	7	226	95	0	563	116	18	1939	94	426	38	503	51	125	395	1	51	0	0	0	0	1	46	0	1	0	0	0	1	0	2	4	135	0	1	0	0	0	0	0	0	0
4	0.1.3.4.1	Flavobacteriales	Bacteroidetes_Flavobacteriia_Flavobacteriales	110	105	32	32	7	226	95	0	563	116	18	1939	94	426	38	503	51	125	395	1	51	0	0	0	0	1	46	0	1	0	0	0	1	0	2	4	135	0	1	0	0	0	0	0	0	0
5	0.1.3.4.1.1	Flavobacteriaceae	Bacteroidetes_Flavobacteriia_Flavobacteriales_Flavobacteriaceae	110	105	32	32	7	226	95	0	563	116	18	1939	94	426	38	503	51	125	395	1	51	0	0	0	0	1	46	0	1	0	0	0	1	0	2	4	135	0	1	0	0	0	0	0	0	0
6	0.1.3.4.1.1.1	Chishuiella	Bacteroidetes_Flavobacteriia_Flavobacteriales_Flavobacteriaceae_Chishuiella	0	0	0	0	0	0	0	0	0	0	0	10	0	29	0	386	0	0	0	0	0	0	0	0	0	0	7	0	0	0	0	0	0	0	0	3	2	0	0	0	0	0	0	0	0	0
6	0.1.3.4.1.1.2	Chryseobacterium	Bacteroidetes_Flavobacteriia_Flavobacteriales_Flavobacteriaceae_Chryseobacterium	0	9	32	32	6	40	52	0	157	0	18	1411	0	103	4	22	51	0	268	0	51	0	0	0	0	0	5	0	0	0	0	0	0	0	0	1	0	0	1	0	0	0	0	0	0	0
6	0.1.3.4.1.1.3	Cloacibacterium	Bacteroidetes_Flavobacteriia_Flavobacteriales_Flavobacteriaceae_Cloacibacterium	80	44	0	0	0	58	0	0	61	116	0	0	0	0	0	55	0	90	127	0	0	0	0	0	0	0	0	0	0	0	0	0	0	0	0	0	0	0	0	0	0	0	0	0	0	0
6	0.1.3.4.1.1.4	Empedobacter	Bacteroidetes_Flavobacteriia_Flavobacteriales_Flavobacteriaceae_Empedobacter	30	52	0	0	1	45	10	0	0	0	0	7	53	72	25	40	0	0	0	0	0	0	0	0	0	0	0	0	0	0	0	0	0	0	0	0	0	0	0	0	0	0	0	0	0	0
6	0.1.3.4.1.1.5	Epilithonimonas	Bacteroidetes_Flavobacteriia_Flavobacteriales_Flavobacteriaceae_Epilithonimonas	0	0	0	0	0	0	33	0	0	0	0	511	0	109	0	0	0	0	0	0	0	0	0	0	0	0	12	0	0	0	0	0	0	0	1	0	3	0	0	0	0	0	0	0	0	0
6	0.1.3.4.1.1.6	Flavobacteriaceae-unclassified	Bacteroidetes_Flavobacteriia_Flavobacteriales_Flavobacteriaceae_Flavobacteriaceae-unclassified	0	0	0	0	0	83	0	0	291	0	0	0	41	45	9	0	0	35	0	0	0	0	0	0	0	1	17	0	1	0	0	0	0	0	1	0	93	0	0	0	0	0	0	0	0	0
6	0.1.3.4.1.1.7	Riemerella	Bacteroidetes_Flavobacteriia_Flavobacteriales_Flavobacteriaceae_Riemerella	0	0	0	0	0	0	0	0	54	0	0	0	0	68	0	0	0	0	0	1	0	0	0	0	0	0	5	0	0	0	0	0	1	0	0	0	37	0	0	0	0	0	0	0	0	0
3	0.1.3.5	Sphingobacteriia	Bacteroidetes_Sphingobacteriia	64	0	0	3142	0	0	0	0	0	0	0	1138	0	153	3	44	54	1	404	0	25	0	0	0	0	0	18	0	0	0	0	0	0	0	3	0	2	0	1	0	0	0	0	0	0	0
4	0.1.3.5.1	Sphingobacteriales	Bacteroidetes_Sphingobacteriia_Sphingobacteriales	64	0	0	3142	0	0	0	0	0	0	0	1138	0	153	3	44	54	1	404	0	25	0	0	0	0	0	18	0	0	0	0	0	0	0	3	0	2	0	1	0	0	0	0	0	0	0
5	0.1.3.5.1.1	Sphingobacteriaceae	Bacteroidetes_Sphingobacteriia_Sphingobacteriales_Sphingobacteriaceae	64	0	0	3142	0	0	0	0	0	0	0	1138	0	153	3	44	54	1	404	0	25	0	0	0	0	0	18	0	0	0	0	0	0	0	3	0	2	0	1	0	0	0	0	0	0	0
6	0.1.3.5.1.1.1	Pedobacter	Bacteroidetes_Sphingobacteriia_Sphingobacteriales_Sphingobacteriaceae_Pedobacter	0	0	0	22	0	0	0	0	0	0	0	466	0	43	0	44	0	0	144	0	25	0	0	0	0	0	0	0	0	0	0	0	0	0	0	0	0	0	0	0	0	0	0	0	0	0
6	0.1.3.5.1.1.2	Sphingobacterium	Bacteroidetes_Sphingobacteriia_Sphingobacteriales_Sphingobacteriaceae_Sphingobacterium	64	0	0	3120	0	0	0	0	0	0	0	672	0	110	3	0	54	1	260	0	0	0	0	0	0	0	18	0	0	0	0	0	0	0	3	0	2	0	1	0	0	0	0	0	0	0
2	0.1.4	Candidatus-Saccharibacteria	Candidatus-Saccharibacteria	26	0	0	0	3	0	0	0	0	0	8	35	11	56	14	0	0	12	1	0	0	0	0	0	0	0	1	0	0	0	0	0	0	0	0	0	3	0	0	0	0	0	0	0	0	0
3	0.1.4.1	Candidatus-Saccharibacteria-unclassified	Candidatus-Saccharibacteria_Candidatus-Saccharibacteria-unclassified	26	0	0	0	3	0	0	0	0	0	8	35	11	56	14	0	0	12	1	0	0	0	0	0	0	0	1	0	0	0	0	0	0	0	0	0	3	0	0	0	0	0	0	0	0	0
4	0.1.4.1.1	Candidatus-Saccharibacteria-unclassified	Candidatus-Saccharibacteria_Candidatus-Saccharibacteria-unclassified_Candidatus-Saccharibacteria-unclassified	26	0	0	0	3	0	0	0	0	0	8	35	11	56	14	0	0	12	1	0	0	0	0	0	0	0	1	0	0	0	0	0	0	0	0	0	3	0	0	0	0	0	0	0	0	0
5	0.1.4.1.1.1	Candidatus-Saccharibacteria-unclassified	Candidatus-Saccharibacteria_Candidatus-Saccharibacteria-unclassified_Candidatus-Saccharibacteria-unclassified_Candidatus-Saccharibacteria-unclassified	26	0	0	0	3	0	0	0	0	0	8	35	11	56	14	0	0	12	1	0	0	0	0	0	0	0	1	0	0	0	0	0	0	0	0	0	3	0	0	0	0	0	0	0	0	0
6	0.1.4.1.1.1.1	Candidatus-Saccharibacteria-unclassified	Candidatus-Saccharibacteria_Candidatus-Saccharibacteria-unclassified_Candidatus-Saccharibacteria-unclassified_Candidatus-Saccharibacteria-unclassified_Candidatus-Saccharibacteria-unclassified	26	0	0	0	3	0	0	0	0	0	8	35	11	56	14	0	0	12	1	0	0	0	0	0	0	0	1	0	0	0	0	0	0	0	0	0	3	0	0	0	0	0	0	0	0	0
2	0.1.5	Firmicutes	Firmicutes	6090	1198	1517	452	2350	1631	2265	681	35277	1741	945	8186	8463	6729	9990	913	2463	4615	11558	3792	1240	31483	19635	7843	20983	7306	6326	14028	1619	29124	21129	16418	196	18421	16833	18528	26925	15346	17974	4917	2924	2615	13606	25485	33581	31437
3	0.1.5.1	Bacilli	Firmicutes_Bacilli	3786	709	653	450	1640	1444	2049	372	35129	893	736	1018	2149	5021	4267	370	1275	3907	8881	3572	1091	5564	5681	2116	20928	286	5997	1956	771	2919	6525	1278	110	14622	6722	11	25180	1369	1310	4914	1596	764	8781	10457	15809	717
4	0.1.5.1.1	Bacillales	Firmicutes_Bacilli_Bacillales	2263	481	413	358	1329	567	1786	160	23483	242	599	582	604	1076	1456	224	656	1508	4040	1454	383	1	27	0	55	28	1990	23	4	5	6	8	17	2	25	4	13092	8	3	19	4	1	2	1	1	2
5	0.1.5.1.1.1	Alicyclobacillaceae	Firmicutes_Bacilli_Bacillales_Alicyclobacillaceae	25	45	0	230	0	62	30	0	20	0	0	0	0	0	0	0	0	57	0	10	8	0	0	0	0	0	0	0	0	0	0	0	0	0	0	0	5	0	0	0	0	0	0	0	0	0
6	0.1.5.1.1.1.1	Effusibacillus	Firmicutes_Bacilli_Bacillales_Alicyclobacillaceae_Effusibacillus	25	45	0	230	0	62	30	0	20	0	0	0	0	0	0	0	0	57	0	10	8	0	0	0	0	0	0	0	0	0	0	0	0	0	0	0	5	0	0	0	0	0	0	0	0	0
5	0.1.5.1.1.2	Bacillaceae-1	Firmicutes_Bacilli_Bacillales_Bacillaceae-1	41	257	0	21	64	404	179	8	41	0	14	7	35	0	71	41	84	11	1060	0	35	0	0	0	0	0	0	0	0	0	0	0	0	0	0	3	0	0	0	0	0	0	0	0	0	0
6	0.1.5.1.1.2.1	Anoxybacillus	Firmicutes_Bacilli_Bacillales_Bacillaceae-1_Anoxybacillus	0	0	0	21	0	85	179	0	0	0	0	0	0	0	0	16	0	2	0	0	35	0	0	0	0	0	0	0	0	0	0	0	0	0	0	3	0	0	0	0	0	0	0	0	0	0
6	0.1.5.1.1.2.2	Bacillus	Firmicutes_Bacilli_Bacillales_Bacillaceae-1_Bacillus	41	257	0	0	64	319	0	8	41	0	14	7	35	0	71	25	84	9	1060	0	0	0	0	0	0	0	0	0	0	0	0	0	0	0	0	0	0	0	0	0	0	0	0	0	0	0
5	0.1.5.1.1.3	Bacillaceae-2	Firmicutes_Bacilli_Bacillales_Bacillaceae-2	0	0	0	0	0	0	0	0	0	0	0	0	0	0	0	0	0	0	186	0	0	0	0	0	0	0	0	0	0	0	0	0	0	0	0	0	0	0	0	0	0	0	0	0	0	0
6	0.1.5.1.1.3.1	Bacillaceae-2-unclassified	Firmicutes_Bacilli_Bacillales_Bacillaceae-2_Bacillaceae-2-unclassified	0	0	0	0	0	0	0	0	0	0	0	0	0	0	0	0	0	0	186	0	0	0	0	0	0	0	0	0	0	0	0	0	0	0	0	0	0	0	0	0	0	0	0	0	0	0
5	0.1.5.1.1.4	Bacillales-Incertae-Sedis-XI	Firmicutes_Bacilli_Bacillales_Bacillales-Incertae-Sedis-XI	96	5	0	0	22	0	0	25	17	52	20	0	52	151	0	61	0	0	824	44	0	0	0	0	0	0	2	0	0	0	0	0	0	0	0	0	2	0	0	0	0	0	0	0	0	0
6	0.1.5.1.1.4.1	Gemella	Firmicutes_Bacilli_Bacillales_Bacillales-Incertae-Sedis-XI_Gemella	96	5	0	0	22	0	0	25	17	52	20	0	52	151	0	61	0	0	824	44	0	0	0	0	0	0	2	0	0	0	0	0	0	0	0	0	2	0	0	0	0	0	0	0	0	0
5	0.1.5.1.1.5	Paenibacillaceae-1	Firmicutes_Bacilli_Bacillales_Paenibacillaceae-1	0	0	0	0	0	0	0	0	0	0	0	0	0	0	0	0	0	0	0	0	0	0	0	0	0	0	3	0	0	0	0	0	0	0	0	0	23	0	0	0	0	0	0	0	0	0
6	0.1.5.1.1.5.1	Paenibacillus	Firmicutes_Bacilli_Bacillales_Paenibacillaceae-1_Paenibacillus	0	0	0	0	0	0	0	0	0	0	0	0	0	0	0	0	0	0	0	0	0	0	0	0	0	0	3	0	0	0	0	0	0	0	0	0	23	0	0	0	0	0	0	0	0	0
5	0.1.5.1.1.6	Planococcaceae	Firmicutes_Bacilli_Bacillales_Planococcaceae	273	129	0	0	13	43	102	95	0	75	0	68	4	57	2	28	269	0	906	23	105	0	0	0	0	1	9	0	0	0	0	0	0	0	0	0	16	0	0	0	0	0	0	0	0	0
6	0.1.5.1.1.6.1	Caryophanon	Firmicutes_Bacilli_Bacillales_Planococcaceae_Caryophanon	23	0	0	0	0	0	0	90	0	0	0	0	0	0	2	0	255	0	0	0	0	0	0	0	0	0	7	0	0	0	0	0	0	0	0	0	7	0	0	0	0	0	0	0	0	0
6	0.1.5.1.1.6.2	Kurthia	Firmicutes_Bacilli_Bacillales_Planococcaceae_Kurthia	247	17	0	0	0	0	102	0	0	0	0	0	0	0	0	0	0	0	7	0	0	0	0	0	0	0	0	0	0	0	0	0	0	0	0	0	0	0	0	0	0	0	0	0	0	0
6	0.1.5.1.1.6.3	Lysinibacillus	Firmicutes_Bacilli_Bacillales_Planococcaceae_Lysinibacillus	1	0	0	0	0	0	0	0	0	71	0	0	0	0	0	0	0	0	412	0	0	0	0	0	0	0	0	0	0	0	0	0	0	0	0	0	0	0	0	0	0	0	0	0	0	0
6	0.1.5.1.1.6.4	Planococcus	Firmicutes_Bacilli_Bacillales_Planococcaceae_Planococcus	2	87	0	0	0	0	0	0	0	0	0	44	0	0	0	0	14	0	487	0	0	0	0	0	0	0	0	0	0	0	0	0	0	0	0	0	0	0	0	0	0	0	0	0	0	0
6	0.1.5.1.1.6.5	Planomicrobium	Firmicutes_Bacilli_Bacillales_Planococcaceae_Planomicrobium	0	25	0	0	13	43	0	5	0	4	0	24	4	0	0	0	0	0	0	23	105	0	0	0	0	1	2	0	0	0	0	0	0	0	0	0	9	0	0	0	0	0	0	0	0	0
6	0.1.5.1.1.6.6	Rummeliibacillus	Firmicutes_Bacilli_Bacillales_Planococcaceae_Rummeliibacillus	0	0	0	0	0	0	0	0	0	0	0	0	0	57	0	28	0	0	0	0	0	0	0	0	0	0	0	0	0	0	0	0	0	0	0	0	0	0	0	0	0	0	0	0	0	0
5	0.1.5.1.1.7	Staphylococcaceae	Firmicutes_Bacilli_Bacillales_Staphylococcaceae	1828	45	413	107	1230	58	1475	32	23405	115	565	507	513	868	1383	94	303	1440	1064	1377	235	1	27	0	55	27	1976	23	4	5	6	8	17	2	25	1	13046	8	3	19	4	1	2	1	1	2
6	0.1.5.1.1.7.1	Jeotgalicoccus	Firmicutes_Bacilli_Bacillales_Staphylococcaceae_Jeotgalicoccus	558	0	45	0	62	0	26	0	608	4	0	157	189	67	288	0	130	167	668	87	111	1	0	0	0	0	103	0	0	0	0	0	0	0	0	0	32	0	0	0	0	1	0	0	0	0
6	0.1.5.1.1.7.2	Salinicoccus	Firmicutes_Bacilli_Bacillales_Staphylococcaceae_Salinicoccus	2	0	0	0	0	0	0	9	0	0	0	0	0	0	41	0	0	0	300	0	0	0	0	0	0	0	12	0	0	0	0	0	0	0	0	0	2	0	0	0	0	0	0	0	0	0
6	0.1.5.1.1.7.3	Staphylococcaceae-unclassified	Firmicutes_Bacilli_Bacillales_Staphylococcaceae_Staphylococcaceae-unclassified	0	20	0	0	111	1	0	0	21996	17	0	0	49	0	0	0	0	0	0	0	0	0	0	0	0	0	0	0	0	0	0	1	1	1	0	0	0	1	0	1	0	0	0	0	0	0
6	0.1.5.1.1.7.4	Staphylococcus	Firmicutes_Bacilli_Bacillales_Staphylococcaceae_Staphylococcus	1268	25	368	107	1057	57	1449	23	801	94	565	350	275	801	1054	94	173	1273	96	1290	124	0	27	0	55	27	1861	23	4	5	6	7	16	1	25	1	13012	7	3	18	4	0	2	1	1	2
4	0.1.5.1.2	Lactobacillales	Firmicutes_Bacilli_Lactobacillales	1523	228	240	92	311	877	263	212	11646	651	137	436	1545	3945	2811	146	619	2399	4841	2118	708	5563	5654	2116	20873	258	4007	1933	767	2914	6519	1270	93	14620	6697	7	12088	1361	1307	4895	1592	763	8779	10456	15808	715
5	0.1.5.1.2.1	Aerococcaceae	Firmicutes_Bacilli_Lactobacillales_Aerococcaceae	412	37	49	4	129	0	0	37	3077	86	3	197	305	487	851	81	159	53	235	34	0	1	0	0	0	2	169	2	0	0	0	0	0	0	0	0	76	0	0	0	0	0	0	0	0	0
6	0.1.5.1.2.1.1	Aerococcaceae-unclassified	Firmicutes_Bacilli_Lactobacillales_Aerococcaceae_Aerococcaceae-unclassified	351	0	49	4	13	0	0	37	3077	28	0	66	40	88	245	0	92	0	53	0	0	0	0	0	0	0	12	0	0	0	0	0	0	0	0	0	30	0	0	0	0	0	0	0	0	0
6	0.1.5.1.2.1.2	Aerococcus	Firmicutes_Bacilli_Lactobacillales_Aerococcaceae_Aerococcus	0	0	0	0	0	0	0	0	0	0	0	9	76	0	0	0	0	21	0	34	0	0	0	0	0	0	0	0	0	0	0	0	0	0	0	0	11	0	0	0	0	0	0	0	0	0
6	0.1.5.1.2.1.3	Facklamia	Firmicutes_Bacilli_Lactobacillales_Aerococcaceae_Facklamia	61	37	0	0	116	0	0	0	0	58	3	122	189	399	606	81	67	32	182	0	0	1	0	0	0	2	157	2	0	0	0	0	0	0	0	0	35	0	0	0	0	0	0	0	0	0
5	0.1.5.1.2.2	Carnobacteriaceae	Firmicutes_Bacilli_Lactobacillales_Carnobacteriaceae	679	95	4	0	30	26	19	29	2942	168	14	123	170	0	339	0	50	113	632	0	0	0	0	0	0	1	30	0	0	0	0	0	0	1	0	0	39	0	1	0	0	0	0	0	0	0
6	0.1.5.1.2.2.1	Atopostipes	Firmicutes_Bacilli_Lactobacillales_Carnobacteriaceae_Atopostipes	186	61	4	0	19	24	19	29	0	0	14	35	0	0	235	0	0	112	627	0	0	0	0	0	0	0	7	0	0	0	0	0	0	1	0	0	7	0	0	0	0	0	0	0	0	0
6	0.1.5.1.2.2.2	Carnobacteriaceae-unclassified	Firmicutes_Bacilli_Lactobacillales_Carnobacteriaceae_Carnobacteriaceae-unclassified	493	34	0	0	0	2	0	0	2942	168	0	88	111	0	104	0	50	1	5	0	0	0	0	0	0	0	13	0	0	0	0	0	0	0	0	0	13	0	0	0	0	0	0	0	0	0
6	0.1.5.1.2.2.3	Carnobacterium	Firmicutes_Bacilli_Lactobacillales_Carnobacteriaceae_Carnobacterium	0	0	0	0	11	0	0	0	0	0	0	0	59	0	0	0	0	0	0	0	0	0	0	0	0	1	10	0	0	0	0	0	0	0	0	0	19	0	1	0	0	0	0	0	0	0
6	0.1.5.1.2.2.1_UncleanCtrl	Alloiococcus	Firmicutes_Bacilli_Lactobacillales_Carnobacteriaceae_Alloiococcus	0	0	0	0	0	0	0	0	0	0	0	0	0	0	0	0	0	0	0	0	0	0	0	0	0	0	0	0	0	0	0	0	0	0	0	0	0	0	0	0	0	0	0	0	0	0
5	0.1.5.1.2.3	Enterococcaceae	Firmicutes_Bacilli_Lactobacillales_Enterococcaceae	0	14	0	1	46	0	55	0	27	40	1	1	0	94	0	19	0	1	1	0	45	5420	3128	675	20809	184	37	1928	499	390	481	1073	14	43	6619	6	107	939	208	4890	704	585	33	0	15	2
6	0.1.5.1.2.3.1	Enterococcus	Firmicutes_Bacilli_Lactobacillales_Enterococcaceae_Enterococcus	0	14	0	1	46	0	55	0	27	40	1	1	0	94	0	19	0	1	1	0	45	5420	3128	675	20809	184	37	1928	499	390	481	1073	14	43	6619	6	107	939	208	4890	704	585	33	0	15	2
5	0.1.5.1.2.4	Lactobacillaceae	Firmicutes_Bacilli_Lactobacillales_Lactobacillaceae	3	20	66	86	52	189	9	19	46	88	0	52	305	83	610	1	14	4	236	745	307	4	1	3	14	8	130	1	2	9	18	3	6	190	19	0	1145	5	2	2	4	4	8744	10425	6538	645
6	0.1.5.1.2.4.1	Lactobacillus	Firmicutes_Bacilli_Lactobacillales_Lactobacillaceae_Lactobacillus	3	20	66	86	52	189	9	19	46	88	0	52	242	52	517	1	14	4	236	745	307	4	1	3	14	8	122	1	2	9	18	3	6	190	18	0	1129	5	2	2	4	4	8744	10425	6538	645
6	0.1.5.1.2.4.2	Pediococcus	Firmicutes_Bacilli_Lactobacillales_Lactobacillaceae_Pediococcus	0	0	0	0	0	0	0	0	0	0	0	0	63	31	93	0	0	0	0	0	0	0	0	0	0	0	8	0	0	0	0	0	0	0	1	0	16	0	0	0	0	0	0	0	0	0
5	0.1.5.1.2.5	Lactobacillales-unclassified	Firmicutes_Bacilli_Lactobacillales_Lactobacillales-unclassified	328	0	0	0	14	19	0	95	8	0	0	24	84	229	523	0	147	10	742	32	15	0	0	0	0	0	40	0	0	0	0	0	0	0	1	0	53	0	0	0	0	0	0	0	0	0
6	0.1.5.1.2.5.1	Lactobacillales-unclassified	Firmicutes_Bacilli_Lactobacillales_Lactobacillales-unclassified_Lactobacillales-unclassified	328	0	0	0	14	19	0	95	8	0	0	24	84	229	523	0	147	10	742	32	15	0	0	0	0	0	40	0	0	0	0	0	0	0	1	0	53	0	0	0	0	0	0	0	0	0
5	0.1.5.1.2.6	Leuconostocaceae	Firmicutes_Bacilli_Lactobacillales_Leuconostocaceae	1	30	0	0	21	48	47	4	29	108	0	3	63	16	187	24	59	0	515	1307	0	0	0	0	0	1	16	0	0	0	0	0	0	0	0	1	92	0	0	0	0	0	0	0	0	0
6	0.1.5.1.2.6.1	Leuconostoc	Firmicutes_Bacilli_Lactobacillales_Leuconostocaceae_Leuconostoc	1	9	0	0	0	0	0	0	29	0	0	3	63	16	47	0	0	0	0	1041	0	0	0	0	0	0	0	0	0	0	0	0	0	0	0	0	5	0	0	0	0	0	0	0	0	0
6	0.1.5.1.2.6.2	Weissella	Firmicutes_Bacilli_Lactobacillales_Leuconostocaceae_Weissella	0	21	0	0	21	48	47	4	0	108	0	0	0	0	140	24	59	0	515	266	0	0	0	0	0	1	16	0	0	0	0	0	0	0	0	1	87	0	0	0	0	0	0	0	0	0
5	0.1.5.1.2.7	Streptococcaceae	Firmicutes_Bacilli_Lactobacillales_Streptococcaceae	100	32	121	1	19	595	133	28	5517	161	119	36	618	3036	301	21	190	2218	2480	0	341	138	2525	1438	50	62	3585	2	266	2515	6020	194	73	14386	58	0	10576	417	1096	3	884	174	2	31	9255	68
6	0.1.5.1.2.7.1	Lactococcus	Firmicutes_Bacilli_Lactobacillales_Streptococcaceae_Lactococcus	0	0	0	0	0	0	0	0	0	0	0	0	0	0	0	0	0	0	0	0	0	7	9	0	0	0	3	0	1	0	0	0	0	0	0	0	67	345	0	0	0	0	0	0	0	0
6	0.1.5.1.2.7.2	Streptococcus	Firmicutes_Bacilli_Lactobacillales_Streptococcaceae_Streptococcus	100	32	121	1	19	595	133	28	5517	161	119	36	618	3036	301	21	190	2218	2480	0	341	131	2516	1438	50	62	3582	2	265	2515	6020	194	73	14386	58	0	10509	72	1096	3	884	174	2	31	9255	68
3	0.1.5.2	Clostridia	Firmicutes_Clostridia	1720	304	488	2	658	103	216	240	69	785	208	6586	4030	1455	4845	431	1128	590	2661	212	70	25919	13949	5727	55	7019	304	12072	847	26204	14604	15098	85	3798	10111	18517	1627	13963	16662	3	1328	1850	4806	14834	17332	30596
4	0.1.5.2.1	Clostridia-unclassified	Firmicutes_Clostridia_Clostridia-unclassified	0	3	0	0	0	0	0	0	0	0	0	58	0	21	0	0	0	0	0	0	0	0	0	0	0	0	0	0	0	0	0	0	0	0	0	0	4	0	0	0	0	0	0	0	0	0
5	0.1.5.2.1.1	Clostridia-unclassified	Firmicutes_Clostridia_Clostridia-unclassified_Clostridia-unclassified	0	3	0	0	0	0	0	0	0	0	0	58	0	21	0	0	0	0	0	0	0	0	0	0	0	0	0	0	0	0	0	0	0	0	0	0	4	0	0	0	0	0	0	0	0	0
6	0.1.5.2.1.1.1	Clostridia-unclassified	Firmicutes_Clostridia_Clostridia-unclassified_Clostridia-unclassified_Clostridia-unclassified	0	3	0	0	0	0	0	0	0	0	0	58	0	21	0	0	0	0	0	0	0	0	0	0	0	0	0	0	0	0	0	0	0	0	0	0	4	0	0	0	0	0	0	0	0	0
4	0.1.5.2.2	Clostridiales	Firmicutes_Clostridia_Clostridiales	1720	301	488	2	658	103	216	240	69	785	208	6528	4030	1434	4845	431	1128	590	2661	212	70	25919	13949	5727	55	7019	304	12072	847	26204	14604	15098	85	3798	10111	18517	1623	13963	16662	3	1328	1850	4806	14834	17332	30596
5	0.1.5.2.2.1	Clostridiaceae-1	Firmicutes_Clostridia_Clostridiales_Clostridiaceae-1	120	0	1	1	45	1	64	1	1	1	14	51	332	0	71	5	0	1	63	0	0	25890	13134	5712	38	6991	8	12062	805	25815	11777	14528	75	2948	7195	18420	794	13090	16653	3	859	1845	157	18	5306	21
6	0.1.5.2.2.1.1	Clostridiaceae-1-unclassified	Firmicutes_Clostridia_Clostridiales_Clostridiaceae-1_Clostridiaceae-1-unclassified	0	0	0	0	0	0	0	0	0	0	0	0	0	0	0	0	0	0	0	0	0	153	35	9	0	40	0	44	2	42	6	7	0	14	30	118	0	40	40	0	1	3	0	0	0	0
6	0.1.5.2.2.1.2	Clostridium-sensu-stricto	Firmicutes_Clostridia_Clostridiales_Clostridiaceae-1_Clostridium-sensu-stricto	120	0	1	1	45	1	64	1	1	1	14	51	332	0	71	5	0	1	63	0	0	25737	13099	5703	38	6951	8	12018	803	25773	11771	14521	75	2934	7165	18302	794	13050	16613	3	858	1842	157	18	5306	21
5	0.1.5.2.2.2	Clostridiales-Incertae-Sedis-XI	Firmicutes_Clostridia_Clostridiales_Clostridiales-Incertae-Sedis-XI	12	17	98	0	20	0	0	3	0	507	16	0	0	0	0	0	24	0	243	9	0	0	0	0	0	0	2	0	0	0	0	0	0	0	0	0	0	0	0	0	0	0	0	0	0	0
6	0.1.5.2.2.2.1	Anaerococcus	Firmicutes_Clostridia_Clostridiales_Clostridiales-Incertae-Sedis-XI_Anaerococcus	12	17	98	0	20	0	0	3	0	507	16	0	0	0	0	0	24	0	243	9	0	0	0	0	0	0	2	0	0	0	0	0	0	0	0	0	0	0	0	0	0	0	0	0	0	0
6	0.1.5.2.2.2.2	Helcococcus	Firmicutes_Clostridia_Clostridiales_Clostridiales-Incertae-Sedis-XI_Helcococcus	0	0	0	0	0	0	0	0	0	0	0	0	0	0	0	0	0	0	0	0	0	0	0	0	0	0	0	0	0	0	0	0	0	0	0	0	0	0	0	0	0	0	0	0	0	0
6	0.1.5.2.2.2.3_UncleanCtrl	Tissierella	Firmicutes_Clostridia_Clostridiales_Clostridiales-Incertae-Sedis-XI_Tissierella	0	0	0	0	0	0	0	0	0	0	0	0	0	0	0	0	0	0	0	0	0	0	0	0	0	0	0	0	0	0	0	0	0	0	0	0	0	0	0	0	0	0	0	0	0	0
6	0.1.5.2.2.3.3_UncleanCtrl	Mogibacterium	Firmicutes_Clostridia_Clostridiales_Clostridiales-Incertae-Sedis-XIII_Mogibacterium	0	0	0	0	0	0	0	0	0	0	0	0	0	0	0	0	0	0	0	0	0	0	0	0	0	0	0	0	0	0	0	0	0	0	0	0	0	0	0	0	0	0	0	0	0	0
5	0.1.5.2.2.3	Clostridiales-Incertae-Sedis-XIII	Firmicutes_Clostridia_Clostridiales_Clostridiales-Incertae-Sedis-XIII	36	0	0	0	11	0	0	0	0	0	0	83	8	47	26	0	3	5	0	0	0	0	0	0	0	1	6	0	0	0	0	0	0	0	0	1	15	0	0	0	0	0	0	0	0	0
6	0.1.5.2.2.3.1	Anaerovorax	Firmicutes_Clostridia_Clostridiales_Clostridiales-Incertae-Sedis-XIII_Anaerovorax	0	0	0	0	0	0	0	0	0	0	0	0	0	0	0	0	0	0	0	0	0	0	0	0	0	0	0	0	0	0	0	0	0	0	0	0	0	0	0	0	0	0	0	0	0	0
6	0.1.5.2.2.3.2	Clostridiales-Incertae-Sedis-XIII-unclassified	Firmicutes_Clostridia_Clostridiales_Clostridiales-Incertae-Sedis-XIII_Clostridiales-Incertae-Sedis-XIII-unclassified	36	0	0	0	11	0	0	0	0	0	0	83	8	47	26	0	3	5	0	0	0	0	0	0	0	1	6	0	0	0	0	0	0	0	0	1	15	0	0	0	0	0	0	0	0	0
5	0.1.5.2.2.4	Clostridiales-unclassified	Firmicutes_Clostridia_Clostridiales_Clostridiales-unclassified	105	41	32	0	37	0	0	13	0	12	1	662	173	154	299	38	212	125	306	20	0	0	0	0	0	1	27	0	2	0	1	0	0	1	2	0	110	1	1	0	0	0	9	0	0	0
6	0.1.5.2.2.4.1	Clostridiales-unclassified	Firmicutes_Clostridia_Clostridiales_Clostridiales-unclassified_Clostridiales-unclassified	105	41	32	0	37	0	0	13	0	12	1	662	173	154	299	38	212	125	306	20	0	0	0	0	0	1	27	0	2	0	1	0	0	1	2	0	110	1	1	0	0	0	9	0	0	0
5	0.1.5.2.2.5	Eubacteriaceae	Firmicutes_Clostridia_Clostridiales_Eubacteriaceae	0	0	0	0	0	0	0	0	0	0	0	13	1	4	23	0	0	0	0	0	0	0	0	0	0	0	0	0	0	0	0	0	0	0	0	0	0	0	0	0	0	0	0	0	0	0
6	0.1.5.2.2.5.1	Eubacterium	Firmicutes_Clostridia_Clostridiales_Eubacteriaceae_Eubacterium	0	0	0	0	0	0	0	0	0	0	0	13	1	4	23	0	0	0	0	0	0	0	0	0	0	0	0	0	0	0	0	0	0	0	0	0	0	0	0	0	0	0	0	0	0	0
5	0.1.5.2.2.6	Lachnospiraceae	Firmicutes_Clostridia_Clostridiales_Lachnospiraceae	372	57	9	1	146	48	27	32	1	91	107	1888	725	501	1272	131	398	135	10	98	11	3	4	0	9	11	81	6	1	1	2	33	4	3	7	2	221	3	2	0	417	0	828	6247	4073	16553
6	0.1.5.2.2.6.1	Blautia	Firmicutes_Clostridia_Clostridiales_Lachnospiraceae_Blautia	0	0	0	0	7	0	0	0	0	1	21	13	6	1	0	9	11	0	0	0	0	0	0	0	0	0	0	0	0	0	0	0	0	0	1	0	4	0	0	0	0	0	5	43	0	198
6	0.1.5.2.2.6.2	Cellulosilyticum	Firmicutes_Clostridia_Clostridiales_Lachnospiraceae_Cellulosilyticum	0	0	0	0	0	0	0	0	0	0	0	0	10	0	0	0	0	0	0	0	0	0	0	0	0	0	0	0	0	0	0	0	0	0	0	0	0	0	0	0	0	0	0	0	0	0
6	0.1.5.2.2.6.3	Clostridium-XlVa	Firmicutes_Clostridia_Clostridiales_Lachnospiraceae_Clostridium-XlVa	0	1	1	1	15	0	11	10	0	36	0	284	21	44	108	12	37	9	0	12	10	0	1	0	7	10	16	5	0	0	2	2	1	2	0	0	7	0	0	0	1	0	264	966	3067	16152
6	0.1.5.2.2.6.4	Clostridium-XlVb	Firmicutes_Clostridia_Clostridiales_Lachnospiraceae_Clostridium-XlVb	29	0	0	0	0	0	0	0	0	0	22	70	0	29	17	11	21	0	2	0	0	0	0	0	0	0	0	0	0	0	0	0	0	0	0	0	1	0	1	0	0	0	19	700	16	0
6	0.1.5.2.2.6.5	Coprococcus	Firmicutes_Clostridia_Clostridiales_Lachnospiraceae_Coprococcus	0	0	0	0	0	0	0	0	0	0	0	2	0	0	0	12	0	0	0	0	0	0	0	0	0	0	0	0	0	0	0	0	0	0	0	0	0	0	0	0	0	0	0	0	0	0
6	0.1.5.2.2.6.6	Dorea	Firmicutes_Clostridia_Clostridiales_Lachnospiraceae_Dorea	14	10	0	0	8	0	0	0	0	0	10	54	38	14	58	0	41	11	0	0	0	0	1	0	0	0	0	0	0	0	0	0	0	0	1	0	4	0	0	0	0	0	79	0	0	20
6	0.1.5.2.2.6.7	Lachnospiraceae-unclassified	Firmicutes_Clostridia_Clostridiales_Lachnospiraceae_Lachnospiraceae-unclassified	317	46	8	0	116	48	16	22	1	54	54	1413	639	413	1083	37	269	115	7	86	1	3	2	0	2	1	62	1	1	1	0	31	3	1	5	2	201	3	1	0	416	0	454	4535	990	174
6	0.1.5.2.2.6.8	Roseburia	Firmicutes_Clostridia_Clostridiales_Lachnospiraceae_Roseburia	12	0	0	0	0	0	0	0	0	0	0	15	0	0	6	43	19	0	1	0	0	0	0	0	0	0	3	0	0	0	0	0	0	0	0	0	0	0	0	0	0	0	4	0	0	0
6	0.1.5.2.2.6.9	Ruminococcus2	Firmicutes_Clostridia_Clostridiales_Lachnospiraceae_Ruminococcus2	0	0	0	0	0	0	0	0	0	0	0	37	11	0	0	7	0	0	0	0	0	0	0	0	0	0	0	0	0	0	0	0	0	0	0	0	4	0	0	0	0	0	3	3	0	9
5	0.1.5.2.2.7	Peptococcaceae-1	Firmicutes_Clostridia_Clostridiales_Peptococcaceae-1	0	0	0	0	0	0	0	0	0	0	0	6	0	28	20	0	0	0	0	0	0	0	0	0	0	0	0	0	0	0	0	0	0	0	0	0	7	0	0	0	0	0	0	0	0	0
6	0.1.5.2.2.7.1	Peptococcus	Firmicutes_Clostridia_Clostridiales_Peptococcaceae-1_Peptococcus	0	0	0	0	0	0	0	0	0	0	0	6	0	28	20	0	0	0	0	0	0	0	0	0	0	0	0	0	0	0	0	0	0	0	0	0	7	0	0	0	0	0	0	0	0	0
5	0.1.5.2.2.8	Peptostreptococcaceae	Firmicutes_Clostridia_Clostridiales_Peptostreptococcaceae	628	91	235	0	142	29	101	114	11	41	12	757	2235	298	1277	155	17	107	943	30	0	23	796	7	4	7	42	2	36	383	2818	460	4	824	2895	92	158	864	3	0	51	2	12	4171	2	16
6	0.1.5.2.2.8.1	Clostridium-XI	Firmicutes_Clostridia_Clostridiales_Peptostreptococcaceae_Clostridium-XI	295	48	101	0	67	29	0	50	10	0	12	278	937	38	398	101	17	48	474	0	0	0	0	0	2	0	14	2	0	0	7	1	1	2	4	0	22	2	2	0	0	0	0	0	0	9
6	0.1.5.2.2.8.2	Peptostreptococcus	Firmicutes_Clostridia_Clostridiales_Peptostreptococcaceae_Peptostreptococcus	0	0	0	0	0	0	0	0	0	0	0	0	0	0	0	0	0	0	0	0	0	0	1	0	0	0	0	0	1	0	0	0	0	1	0	0	1	0	0	0	2	2	0	4171	2	5
6	0.1.5.2.2.8.3	Romboutsia	Firmicutes_Clostridia_Clostridiales_Peptostreptococcaceae_Romboutsia	333	43	134	0	75	0	100	64	1	32	0	478	1268	260	866	54	0	59	469	30	0	1	1	0	1	0	28	0	25	3	9	0	2	2	2	0	110	100	1	0	1	0	12	0	0	0
6	0.1.5.2.2.8.4	Terrisporobacter	Firmicutes_Clostridia_Clostridiales_Peptostreptococcaceae_Terrisporobacter	0	0	0	0	0	0	1	0	0	9	0	1	30	0	13	0	0	0	0	0	0	22	794	7	1	7	0	0	10	380	2802	459	1	819	2889	92	25	762	0	0	48	0	0	0	0	2
5	0.1.5.2.2.9	Ruminococcaceae	Firmicutes_Clostridia_Clostridiales_Ruminococcaceae	447	95	113	0	257	25	24	77	56	133	58	3068	556	402	1857	102	474	217	1096	55	59	3	15	8	4	8	138	2	3	5	6	77	2	22	12	2	318	5	3	0	1	3	3800	4398	7951	14006
6	0.1.5.2.2.9.1	Butyricicoccus	Firmicutes_Clostridia_Clostridiales_Ruminococcaceae_Butyricicoccus	1	0	0	0	0	1	6	19	0	0	0	0	6	0	0	2	0	0	1	1	2	2	10	4	3	4	7	0	0	4	3	69	0	17	3	0	1	0	0	0	0	1	1044	885	7942	2235
6	0.1.5.2.2.9.2	Clostridium-IV	Firmicutes_Clostridia_Clostridiales_Ruminococcaceae_Clostridium-IV	37	0	0	0	0	3	0	1	0	9	0	59	6	15	15	5	8	12	0	16	0	0	0	0	0	0	9	0	0	0	0	0	0	0	0	0	8	0	0	0	0	0	7	0	0	0
6	0.1.5.2.2.9.3	Faecalibacterium	Firmicutes_Clostridia_Clostridiales_Ruminococcaceae_Faecalibacterium	0	0	0	0	0	3	2	0	3	0	14	0	0	7	0	17	0	0	0	1	0	0	2	3	0	2	0	0	0	0	2	4	1	0	0	0	0	0	0	0	0	0	1858	3480	6	11621
6	0.1.5.2.2.9.4	Flavonifractor	Firmicutes_Clostridia_Clostridiales_Ruminococcaceae_Flavonifractor	0	0	0	0	22	0	0	0	0	13	5	111	28	0	20	0	0	0	0	7	0	0	0	0	0	0	0	0	0	0	0	0	0	0	0	0	0	0	0	0	0	0	15	2	0	7
6	0.1.5.2.2.9.5	Intestinimonas	Firmicutes_Clostridia_Clostridiales_Ruminococcaceae_Intestinimonas	0	0	0	0	0	0	0	2	0	0	0	32	0	0	0	0	0	0	0	0	0	0	0	0	0	0	2	0	0	0	0	0	0	0	0	0	2	0	0	0	0	0	0	0	0	0
6	0.1.5.2.2.9.6	Oscillibacter	Firmicutes_Clostridia_Clostridiales_Ruminococcaceae_Oscillibacter	0	0	0	0	0	0	0	0	0	0	0	87	1	0	83	0	16	0	450	0	0	0	0	0	0	0	0	0	0	0	0	0	0	0	0	0	3	0	0	0	0	0	0	0	0	0
6	0.1.5.2.2.9.7	Pseudoflavonifractor	Firmicutes_Clostridia_Clostridiales_Ruminococcaceae_Pseudoflavonifractor	0	0	0	0	0	0	0	0	0	0	2	28	0	0	0	0	0	0	0	0	0	0	0	0	0	0	0	0	0	0	0	0	0	0	0	0	0	0	0	0	0	0	0	0	0	4
6	0.1.5.2.2.9.8	Ruminococcaceae-unclassified	Firmicutes_Clostridia_Clostridiales_Ruminococcaceae_Ruminococcaceae-unclassified	409	95	113	0	229	18	16	55	53	111	37	2751	515	380	1739	78	450	205	645	30	48	1	3	1	1	2	120	2	3	1	1	4	1	5	9	2	304	5	3	0	1	2	876	31	3	139
6	0.1.5.2.2.9.9	Ruminococcus	Firmicutes_Clostridia_Clostridiales_Ruminococcaceae_Ruminococcus	0	0	0	0	6	0	0	0	0	0	0	0	0	0	0	0	0	0	0	0	0	0	0	0	0	0	0	0	0	0	0	0	0	0	0	0	0	0	0	0	0	0	0	0	0	0
6	0.1.5.2.2.9.10	Saccharofermentans	Firmicutes_Clostridia_Clostridiales_Ruminococcaceae_Saccharofermentans	0	0	0	0	0	0	0	0	0	0	0	0	0	0	0	0	0	0	0	0	9	0	0	0	0	0	0	0	0	0	0	0	0	0	0	0	0	0	0	0	0	0	0	0	0	0
3	0.1.5.3	Erysipelotrichia	Firmicutes_Erysipelotrichia	522	185	359	0	25	84	0	15	0	63	1	338	2246	137	450	73	0	52	14	0	43	0	5	0	0	0	0	0	0	1	0	42	0	1	0	0	9	14	2	0	0	0	8	17	387	104
4	0.1.5.3.1	Erysipelotrichales	Firmicutes_Erysipelotrichia_Erysipelotrichales	522	185	359	0	25	84	0	15	0	63	1	338	2246	137	450	73	0	52	14	0	43	0	5	0	0	0	0	0	0	1	0	42	0	1	0	0	9	14	2	0	0	0	8	17	387	104
5	0.1.5.3.1.1	Erysipelotrichaceae	Firmicutes_Erysipelotrichia_Erysipelotrichales_Erysipelotrichaceae	522	185	359	0	25	84	0	15	0	63	1	338	2246	137	450	73	0	52	14	0	43	0	5	0	0	0	0	0	0	1	0	42	0	1	0	0	9	14	2	0	0	0	8	17	387	104
6	0.1.5.3.1.1.1	Clostridium-XVIII	Firmicutes_Erysipelotrichia_Erysipelotrichales_Erysipelotrichaceae_Clostridium-XVIII	0	0	0	0	0	0	0	0	0	0	0	0	0	0	0	0	0	0	0	0	0	0	0	0	0	0	0	0	0	0	0	0	0	0	0	0	0	0	0	0	0	0	8	17	387	104
6	0.1.5.3.1.1.2	Erysipelotrichaceae-unclassified	Firmicutes_Erysipelotrichia_Erysipelotrichales_Erysipelotrichaceae_Erysipelotrichaceae-unclassified	0	0	0	0	0	0	0	0	0	0	0	16	0	40	67	0	0	52	0	0	43	0	0	0	0	0	0	0	0	0	0	0	0	0	0	0	4	0	0	0	0	0	0	0	0	0
6	0.1.5.3.1.1.3	Turicibacter	Firmicutes_Erysipelotrichia_Erysipelotrichales_Erysipelotrichaceae_Turicibacter	522	185	359	0	25	84	0	15	0	63	1	322	2246	97	383	73	0	0	14	0	0	0	5	0	0	0	0	0	0	1	0	42	0	1	0	0	5	14	2	0	0	0	0	0	0	0
3	0.1.5.4	Firmicutes-unclassified	Firmicutes_Firmicutes-unclassified	11	0	0	0	18	0	0	0	78	0	0	114	31	22	195	1	23	40	0	8	36	0	0	0	0	1	23	0	1	0	0	0	1	0	0	0	102	0	0	0	0	0	0	0	0	0
4	0.1.5.4.1	Firmicutes-unclassified	Firmicutes_Firmicutes-unclassified_Firmicutes-unclassified	11	0	0	0	18	0	0	0	78	0	0	114	31	22	195	1	23	40	0	8	36	0	0	0	0	1	23	0	1	0	0	0	1	0	0	0	102	0	0	0	0	0	0	0	0	0
5	0.1.5.4.1.1	Firmicutes-unclassified	Firmicutes_Firmicutes-unclassified_Firmicutes-unclassified_Firmicutes-unclassified	11	0	0	0	18	0	0	0	78	0	0	114	31	22	195	1	23	40	0	8	36	0	0	0	0	1	23	0	1	0	0	0	1	0	0	0	102	0	0	0	0	0	0	0	0	0
6	0.1.5.4.1.1.1	Firmicutes-unclassified	Firmicutes_Firmicutes-unclassified_Firmicutes-unclassified_Firmicutes-unclassified_Firmicutes-unclassified	11	0	0	0	18	0	0	0	78	0	0	114	31	22	195	1	23	40	0	8	36	0	0	0	0	1	23	0	1	0	0	0	1	0	0	0	102	0	0	0	0	0	0	0	0	0
3	0.1.5.5	Negativicutes	Firmicutes_Negativicutes	51	0	17	0	9	0	0	54	1	0	0	130	7	94	233	38	37	26	2	0	0	0	0	0	0	0	2	0	0	0	0	0	0	0	0	0	7	0	0	0	0	1	11	177	53	20
4	0.1.5.5.1	Selenomonadales	Firmicutes_Negativicutes_Selenomonadales	51	0	17	0	9	0	0	54	1	0	0	130	7	94	233	38	37	26	2	0	0	0	0	0	0	0	2	0	0	0	0	0	0	0	0	0	7	0	0	0	0	1	11	177	53	20
5	0.1.5.5.1.1	Acidaminococcaceae	Firmicutes_Negativicutes_Selenomonadales_Acidaminococcaceae	50	0	17	0	9	0	0	0	1	0	0	130	2	0	190	38	37	0	2	0	0	0	0	0	0	0	2	0	0	0	0	0	0	0	0	0	7	0	0	0	0	1	11	0	0	7
6	0.1.5.5.1.1.1	Phascolarctobacterium	Firmicutes_Negativicutes_Selenomonadales_Acidaminococcaceae_Phascolarctobacterium	50	0	17	0	9	0	0	0	1	0	0	130	2	0	190	38	37	0	2	0	0	0	0	0	0	0	2	0	0	0	0	0	0	0	0	0	7	0	0	0	0	1	11	0	0	7
5	0.1.5.5.1.2	Veillonellaceae	Firmicutes_Negativicutes_Selenomonadales_Veillonellaceae	1	0	0	0	0	0	0	54	0	0	0	0	5	94	43	0	0	26	0	0	0	0	0	0	0	0	0	0	0	0	0	0	0	0	0	0	0	0	0	0	0	0	0	177	53	13
6	0.1.5.5.1.2.1	Megasphaera	Firmicutes_Negativicutes_Selenomonadales_Veillonellaceae_Megasphaera	1	0	0	0	0	0	0	0	0	0	0	0	5	0	0	0	0	0	0	0	0	0	0	0	0	0	0	0	0	0	0	0	0	0	0	0	0	0	0	0	0	0	0	175	12	9
6	0.1.5.5.1.2.2	Veillonella	Firmicutes_Negativicutes_Selenomonadales_Veillonellaceae_Veillonella	0	0	0	0	0	0	0	54	0	0	0	0	0	94	43	0	0	26	0	0	0	0	0	0	0	0	0	0	0	0	0	0	0	0	0	0	0	0	0	0	0	0	0	2	41	4
2	0.1.6	Fusobacteria	Fusobacteria	0	21	12	0	9	2	20	15	19	0	0	0	0	100	8	0	9	26	0	32	0	0	0	1	0	0	3	0	0	0	0	0	0	6	0	0	12	0	0	0	0	1	0	1	142	1
3	0.1.6.1	Fusobacteriia	Fusobacteria_Fusobacteriia	0	21	12	0	9	2	20	15	19	0	0	0	0	100	8	0	9	26	0	32	0	0	0	1	0	0	3	0	0	0	0	0	0	6	0	0	12	0	0	0	0	1	0	1	142	1
4	0.1.6.1.1	Fusobacteriales	Fusobacteria_Fusobacteriia_Fusobacteriales	0	21	12	0	9	2	20	15	19	0	0	0	0	100	8	0	9	26	0	32	0	0	0	1	0	0	3	0	0	0	0	0	0	6	0	0	12	0	0	0	0	1	0	1	142	1
5	0.1.6.1.1.1	Fusobacteriaceae	Fusobacteria_Fusobacteriia_Fusobacteriales_Fusobacteriaceae	0	21	11	0	9	2	20	15	0	0	0	0	0	100	3	0	9	0	0	32	0	0	0	1	0	0	0	0	0	0	0	0	0	6	0	0	0	0	0	0	0	1	0	1	142	1
6	0.1.6.1.1.1.1	Fusobacterium	Fusobacteria_Fusobacteriia_Fusobacteriales_Fusobacteriaceae_Fusobacterium	0	21	11	0	9	2	20	15	0	0	0	0	0	100	3	0	9	0	0	32	0	0	0	1	0	0	0	0	0	0	0	0	0	6	0	0	0	0	0	0	0	1	0	1	142	1
5	0.1.6.1.1.2	Leptotrichiaceae	Fusobacteria_Fusobacteriia_Fusobacteriales_Leptotrichiaceae	0	0	1	0	0	0	0	0	19	0	0	0	0	0	5	0	0	26	0	0	0	0	0	0	0	0	3	0	0	0	0	0	0	0	0	0	12	0	0	0	0	0	0	0	0	0
6	0.1.6.1.1.2.1	Leptotrichiaceae-unclassified	Fusobacteria_Fusobacteriia_Fusobacteriales_Leptotrichiaceae_Leptotrichiaceae-unclassified	0	0	1	0	0	0	0	0	19	0	0	0	0	0	5	0	0	26	0	0	0	0	0	0	0	0	3	0	0	0	0	0	0	0	0	0	12	0	0	0	0	0	0	0	0	0
2	0.1.7	Planctomycetes	Planctomycetes	69	0	0	0	0	0	0	0	0	0	0	0	0	0	0	0	0	0	1	0	0	0	0	0	0	0	0	0	0	0	0	0	0	0	0	0	0	0	0	0	0	0	0	0	0	0
3	0.1.7.1	Planctomycetia	Planctomycetes_Planctomycetia	69	0	0	0	0	0	0	0	0	0	0	0	0	0	0	0	0	0	1	0	0	0	0	0	0	0	0	0	0	0	0	0	0	0	0	0	0	0	0	0	0	0	0	0	0	0
4	0.1.7.1.1	Planctomycetales	Planctomycetes_Planctomycetia_Planctomycetales	69	0	0	0	0	0	0	0	0	0	0	0	0	0	0	0	0	0	1	0	0	0	0	0	0	0	0	0	0	0	0	0	0	0	0	0	0	0	0	0	0	0	0	0	0	0
5	0.1.7.1.1.1	Planctomycetaceae	Planctomycetes_Planctomycetia_Planctomycetales_Planctomycetaceae	69	0	0	0	0	0	0	0	0	0	0	0	0	0	0	0	0	0	1	0	0	0	0	0	0	0	0	0	0	0	0	0	0	0	0	0	0	0	0	0	0	0	0	0	0	0
6	0.1.7.1.1.1.1	Planctomycetaceae-unclassified	Planctomycetes_Planctomycetia_Planctomycetales_Planctomycetaceae_Planctomycetaceae-unclassified	69	0	0	0	0	0	0	0	0	0	0	0	0	0	0	0	0	0	1	0	0	0	0	0	0	0	0	0	0	0	0	0	0	0	0	0	0	0	0	0	0	0	0	0	0	0
2	0.1.8	Proteobacteria	Proteobacteria	1485	1218	1802	1842	613	2271	1132	768	3295	1326	3404	8173	897	8479	3658	9866	1567	2581	15283	1437	1252	46074	45575	61532	108547	84553	64619	46961	122069	17091	33163	66088	170623	57849	47142	65747	7509	50348	41836	102591	186402	107988	308	184	205	188
3	0.1.8.1	Alphaproteobacteria	Proteobacteria_Alphaproteobacteria	32	219	156	348	191	246	158	124	195	100	1011	137	118	325	177	1625	216	127	738	177	76	0	0	0	0	0	9	0	0	0	0	0	0	0	0	12	13	0	0	0	0	0	0	0	0	0
4	0.1.8.1.1	Caulobacterales	Proteobacteria_Alphaproteobacteria_Caulobacterales	15	1	17	42	12	47	25	45	16	0	15	32	33	10	0	13	43	0	47	35	4	0	0	0	0	0	0	0	0	0	0	0	0	0	0	0	2	0	0	0	0	0	0	0	0	0
5	0.1.8.1.1.1	Caulobacteraceae	Proteobacteria_Alphaproteobacteria_Caulobacterales_Caulobacteraceae	15	1	17	42	12	47	25	45	16	0	15	32	33	10	0	13	43	0	47	35	4	0	0	0	0	0	0	0	0	0	0	0	0	0	0	0	2	0	0	0	0	0	0	0	0	0
6	0.1.8.1.1.1.1	Brevundimonas	Proteobacteria_Alphaproteobacteria_Caulobacterales_Caulobacteraceae_Brevundimonas	15	1	17	42	12	47	25	45	16	0	15	32	33	10	0	13	43	0	47	35	4	0	0	0	0	0	0	0	0	0	0	0	0	0	0	0	2	0	0	0	0	0	0	0	0	0
4	0.1.8.1.2	Rhizobiales	Proteobacteria_Alphaproteobacteria_Rhizobiales	0	139	15	146	9	8	13	5	0	0	79	25	9	39	0	244	30	23	251	10	11	0	0	0	0	0	2	0	0	0	0	0	0	0	0	0	2	0	0	0	0	0	0	0	0	0
5	0.1.8.1.2.1	Hyphomicrobiaceae	Proteobacteria_Alphaproteobacteria_Rhizobiales_Hyphomicrobiaceae	0	115	15	48	5	0	13	1	0	0	17	14	0	8	0	0	30	0	0	0	0	0	0	0	0	0	0	0	0	0	0	0	0	0	0	0	0	0	0	0	0	0	0	0	0	0
6	0.1.8.1.2.1.1	Devosia	Proteobacteria_Alphaproteobacteria_Rhizobiales_Hyphomicrobiaceae_Devosia	0	115	15	48	5	0	13	1	0	0	17	14	0	8	0	0	30	0	0	0	0	0	0	0	0	0	0	0	0	0	0	0	0	0	0	0	0	0	0	0	0	0	0	0	0	0
5	0.1.8.1.2.2	Rhizobiaceae	Proteobacteria_Alphaproteobacteria_Rhizobiales_Rhizobiaceae	0	24	0	98	4	8	0	4	0	0	62	11	9	31	0	244	0	23	251	10	11	0	0	0	0	0	2	0	0	0	0	0	0	0	0	0	2	0	0	0	0	0	0	0	0	0
6	0.1.8.1.2.2.1	Rhizobiaceae-unclassified	Proteobacteria_Alphaproteobacteria_Rhizobiales_Rhizobiaceae_Rhizobiaceae-unclassified	0	24	0	98	0	8	0	4	0	0	21	11	0	31	0	231	0	23	0	10	11	0	0	0	0	0	2	0	0	0	0	0	0	0	0	0	2	0	0	0	0	0	0	0	0	0
6	0.1.8.1.2.2.2	Rhizobium	Proteobacteria_Alphaproteobacteria_Rhizobiales_Rhizobiaceae_Rhizobium	0	0	0	0	4	0	0	0	0	0	41	0	9	0	0	13	0	0	251	0	0	0	0	0	0	0	0	0	0	0	0	0	0	0	0	0	0	0	0	0	0	0	0	0	0	0
5	0.1.8.1.2.2_UncleanCtrl	Methylobacteriaceae	Proteobacteria_Alphaproteobacteria_Rhizobiales_Methylobacteriaceae	0	0	0	0	0	0	0	0	0	0	0	0	0	0	0	0	0	0	0	0	0	0	0	0	0	0	0	0	0	0	0	0	0	0	0	0	0	0	0	0	0	0	0	0	0	0
6	0.1.8.1.2.2.1_UncleanCtrl	Methylobacterium	Proteobacteria_Alphaproteobacteria_Rhizobiales_Methylobacteriaceae_Methylobacterium	0	0	0	0	0	0	0	0	0	0	0	0	0	0	0	0	0	0	0	0	0	0	0	0	0	0	0	0	0	0	0	0	0	0	0	0	0	0	0	0	0	0	0	0	0	0
5	0.1.8.1.4.1_UncleanCtrl	Acetobacteraceae	Proteobacteria_Alphaproteobacteria_Rhodospirillales_Acetobacteraceae	0	0	0	0	0	0	0	0	0	0	0	0	0	0	0	0	0	0	0	0	0	0	0	0	0	0	0	0	0	0	0	0	0	0	0	0	0	0	0	0	0	0	0	0	0	0
6	0.1.8.1.4.1.1_UncleanCtrl	Roseomonas	Proteobacteria_Alphaproteobacteria_Rhodospirillales_Acetobacteraceae_Roseomonas	0	0	0	0	0	0	0	0	0	0	0	0	0	0	0	0	0	0	0	0	0	0	0	0	0	0	0	0	0	0	0	0	0	0	0	0	0	0	0	0	0	0	0	0	0	0
4	0.1.8.1.3	Rhodobacterales	Proteobacteria_Alphaproteobacteria_Rhodobacterales	13	7	66	68	110	149	50	57	165	5	831	10	44	170	123	423	10	87	436	26	48	0	0	0	0	0	2	0	0	0	0	0	0	0	0	3	0	0	0	0	0	0	0	0	0	0
5	0.1.8.1.3.1	Rhodobacteraceae	Proteobacteria_Alphaproteobacteria_Rhodobacterales_Rhodobacteraceae	13	7	66	68	110	149	50	57	165	5	831	10	44	170	123	423	10	87	436	26	48	0	0	0	0	0	2	0	0	0	0	0	0	0	0	3	0	0	0	0	0	0	0	0	0	0
6	0.1.8.1.3.1.1	Amaricoccus	Proteobacteria_Alphaproteobacteria_Rhodobacterales_Rhodobacteraceae_Amaricoccus	6	0	0	0	2	0	9	11	115	0	782	0	0	0	0	0	0	27	2	0	0	0	0	0	0	0	0	0	0	0	0	0	0	0	0	0	0	0	0	0	0	0	0	0	0	0
6	0.1.8.1.3.1.2	Paracoccus	Proteobacteria_Alphaproteobacteria_Rhodobacterales_Rhodobacteraceae_Paracoccus	0	3	53	68	85	60	10	46	43	0	49	10	41	157	123	14	0	53	434	5	48	0	0	0	0	0	2	0	0	0	0	0	0	0	0	0	0	0	0	0	0	0	0	0	0	0
6	0.1.8.1.3.1.3	Rubellimicrobium	Proteobacteria_Alphaproteobacteria_Rhodobacterales_Rhodobacteraceae_Rubellimicrobium	7	4	13	0	23	89	31	0	7	5	0	0	3	13	0	409	10	7	0	21	0	0	0	0	0	0	0	0	0	0	0	0	0	0	0	3	0	0	0	0	0	0	0	0	0	0
4	0.1.8.1.4	Rhodospirillales	Proteobacteria_Alphaproteobacteria_Rhodospirillales	0	0	0	0	18	0	0	0	0	0	0	0	0	34	0	610	21	0	0	0	0	0	0	0	0	0	0	0	0	0	0	0	0	0	0	6	8	0	0	0	0	0	0	0	0	0
5	0.1.8.1.4.1	Rhodospirillaceae	Proteobacteria_Alphaproteobacteria_Rhodospirillales_Rhodospirillaceae	0	0	0	0	18	0	0	0	0	0	0	0	0	34	0	610	21	0	0	0	0	0	0	0	0	0	0	0	0	0	0	0	0	0	0	6	8	0	0	0	0	0	0	0	0	0
6	0.1.8.1.4.1.1	Rhodospirillaceae-unclassified	Proteobacteria_Alphaproteobacteria_Rhodospirillales_Rhodospirillaceae_Rhodospirillaceae-unclassified	0	0	0	0	0	0	0	0	0	0	0	0	0	34	0	19	21	0	0	0	0	0	0	0	0	0	0	0	0	0	0	0	0	0	0	0	8	0	0	0	0	0	0	0	0	0
6	0.1.8.1.4.1.2	Skermanella	Proteobacteria_Alphaproteobacteria_Rhodospirillales_Rhodospirillaceae_Skermanella	0	0	0	0	18	0	0	0	0	0	0	0	0	0	0	591	0	0	0	0	0	0	0	0	0	0	0	0	0	0	0	0	0	0	0	6	0	0	0	0	0	0	0	0	0	0
4	0.1.8.1.5	Sphingomonadales	Proteobacteria_Alphaproteobacteria_Sphingomonadales	4	72	58	92	42	42	70	17	14	95	86	70	32	72	54	335	112	17	4	106	13	0	0	0	0	0	5	0	0	0	0	0	0	0	0	3	1	0	0	0	0	0	0	0	0	0
5	0.1.8.1.5.1	Sphingomonadaceae	Proteobacteria_Alphaproteobacteria_Sphingomonadales_Sphingomonadaceae	4	72	58	92	42	42	70	17	14	95	86	70	32	72	54	335	112	17	4	106	13	0	0	0	0	0	5	0	0	0	0	0	0	0	0	3	1	0	0	0	0	0	0	0	0	0
6	0.1.8.1.5.1.1	Novosphingobium	Proteobacteria_Alphaproteobacteria_Sphingomonadales_Sphingomonadaceae_Novosphingobium	0	24	24	37	0	5	48	0	0	0	36	29	7	0	14	40	48	0	1	0	0	0	0	0	0	0	0	0	0	0	0	0	0	0	0	0	0	0	0	0	0	0	0	0	0	0
6	0.1.8.1.5.1.2	Sphingobium	Proteobacteria_Alphaproteobacteria_Sphingomonadales_Sphingomonadaceae_Sphingobium	0	10	0	0	0	0	0	0	0	0	0	0	0	0	0	155	0	10	0	61	0	0	0	0	0	0	0	0	0	0	0	0	0	0	0	3	1	0	0	0	0	0	0	0	0	0
6	0.1.8.1.5.1.3	Sphingomonas	Proteobacteria_Alphaproteobacteria_Sphingomonadales_Sphingomonadaceae_Sphingomonas	4	38	34	55	42	37	22	17	14	95	50	41	25	72	40	140	64	7	3	45	13	0	0	0	0	0	5	0	0	0	0	0	0	0	0	0	0	0	0	0	0	0	0	0	0	0
5	0.1.8.1.5.1_UncleanCtrl	Erythrobacteraceae	Proteobacteria_Alphaproteobacteria_Sphingomonadales_Erythrobacteraceae	0	0	0	0	0	0	0	0	0	0	0	0	0	0	0	0	0	0	0	0	0	0	0	0	0	0	0	0	0	0	0	0	0	0	0	0	0	0	0	0	0	0	0	0	0	0
6	0.1.8.1.5.1.1_UncleanCtrl	Erythrobacteraceae-unclassified	Proteobacteria_Alphaproteobacteria_Sphingomonadales_Erythrobacteraceae_Erythrobacteraceae-unclassified	0	0	0	0	0	0	0	0	0	0	0	0	0	0	0	0	0	0	0	0	0	0	0	0	0	0	0	0	0	0	0	0	0	0	0	0	0	0	0	0	0	0	0	0	0	0
3	0.1.8.2	Betaproteobacteria	Proteobacteria_Betaproteobacteria	129	235	563	225	144	251	282	95	277	250	175	2677	31	726	411	6994	394	246	1855	245	311	0	1	0	1	1	51	0	3	1	1	0	5	0	2	14	171	0	0	2	1	0	171	173	0	163
4	0.1.8.2.1	Burkholderiales	Proteobacteria_Betaproteobacteria_Burkholderiales	128	129	409	159	99	194	211	20	201	224	115	2652	30	303	277	6988	276	223	1381	123	164	0	0	0	0	1	32	0	0	1	0	0	0	0	2	14	23	0	0	0	0	0	171	172	0	163
5	0.1.8.2.1.1	Alcaligenaceae	Proteobacteria_Betaproteobacteria_Burkholderiales_Alcaligenaceae	26	0	0	0	0	0	0	0	0	0	0	0	0	0	119	0	0	16	0	0	0	0	0	0	0	0	7	0	0	0	0	0	0	0	0	0	0	0	0	0	0	0	0	0	0	0
6	0.1.8.2.1.1.1	Alcaligenaceae-unclassified	Proteobacteria_Betaproteobacteria_Burkholderiales_Alcaligenaceae_Alcaligenaceae-unclassified	0	0	0	0	0	0	0	0	0	0	0	0	0	0	4	0	0	0	0	0	0	0	0	0	0	0	0	0	0	0	0	0	0	0	0	0	0	0	0	0	0	0	0	0	0	0
6	0.1.8.2.1.1.2	Oligella	Proteobacteria_Betaproteobacteria_Burkholderiales_Alcaligenaceae_Oligella	26	0	0	0	0	0	0	0	0	0	0	0	0	0	115	0	0	16	0	0	0	0	0	0	0	0	7	0	0	0	0	0	0	0	0	0	0	0	0	0	0	0	0	0	0	0
5	0.1.8.2.1.2	Burkholderiaceae	Proteobacteria_Betaproteobacteria_Burkholderiales_Burkholderiaceae	0	51	28	0	26	0	0	0	0	0	0	0	0	0	0	51	5	166	0	43	33	0	0	0	0	0	1	0	0	0	0	0	0	0	0	0	14	0	0	0	0	0	0	0	0	0
6	0.1.8.2.1.2.1	Lautropia	Proteobacteria_Betaproteobacteria_Burkholderiales_Burkholderiaceae_Lautropia	0	51	28	0	26	0	0	0	0	0	0	0	0	0	0	51	5	166	0	43	33	0	0	0	0	0	1	0	0	0	0	0	0	0	0	0	14	0	0	0	0	0	0	0	0	0
6	0.1.8.2.1.2.2_UncleanCtrl	Ralstonia	Proteobacteria_Betaproteobacteria_Burkholderiales_Burkholderiaceae_Ralstonia	0	0	0	0	0	0	0	0	0	0	0	0	0	0	0	0	0	0	0	0	0	0	0	0	0	0	0	0	0	0	0	0	0	0	0	0	0	0	0	0	0	0	0	0	0	0
5	0.1.8.2.1.3_UncleanCtrl	Burkholderiales-incertae-sedis	Proteobacteria_Betaproteobacteria_Burkholderiales_Burkholderiales-incertae-sedis	0	0	0	0	0	0	0	0	0	0	0	0	0	0	0	0	0	0	0	0	0	0	0	0	0	0	0	0	0	0	0	0	0	0	0	0	0	0	0	0	0	0	0	0	0	0
6	0.1.8.2.1.3.1_UncleanCtrl	Aquabacterium	Proteobacteria_Betaproteobacteria_Burkholderiales_Burkholderiales-incertae-sedis_Aquabacterium	0	0	0	0	0	0	0	0	0	0	0	0	0	0	0	0	0	0	0	0	0	0	0	0	0	0	0	0	0	0	0	0	0	0	0	0	0	0	0	0	0	0	0	0	0	0
6	0.1.8.2.1.3.2_UncleanCtrl	Tepidimonas	Proteobacteria_Betaproteobacteria_Burkholderiales_Burkholderiales-incertae-sedis_Tepidimonas	0	0	0	0	0	0	0	0	0	0	0	0	0	0	0	0	0	0	0	0	0	0	0	0	0	0	0	0	0	0	0	0	0	0	0	0	0	0	0	0	0	0	0	0	0	0
5	0.1.8.2.1.3	Comamonadaceae	Proteobacteria_Betaproteobacteria_Burkholderiales_Comamonadaceae	49	59	33	84	31	76	40	2	59	29	65	2569	30	226	76	123	83	0	127	40	81	0	0	0	0	1	19	0	0	1	0	0	0	0	2	0	0	0	0	0	0	0	0	0	0	0
6	0.1.8.2.1.3.1	Acidovorax	Proteobacteria_Betaproteobacteria_Burkholderiales_Comamonadaceae_Acidovorax	17	14	33	84	17	0	20	0	0	0	0	62	0	131	15	14	11	0	0	0	49	0	0	0	0	0	6	0	0	0	0	0	0	0	0	0	0	0	0	0	0	0	0	0	0	0
6	0.1.8.2.1.3.2	Comamonadaceae-unclassified	Proteobacteria_Betaproteobacteria_Burkholderiales_Comamonadaceae_Comamonadaceae-unclassified	9	21	0	0	0	0	0	0	5	29	0	2451	0	95	48	0	0	0	1	0	0	0	0	0	0	0	4	0	0	1	0	0	0	0	2	0	0	0	0	0	0	0	0	0	0	0
6	0.1.8.2.1.3.3	Comamonas	Proteobacteria_Betaproteobacteria_Burkholderiales_Comamonadaceae_Comamonas	23	24	0	0	14	76	20	2	54	0	65	56	30	0	13	109	72	0	126	40	32	0	0	0	0	1	9	0	0	0	0	0	0	0	0	0	0	0	0	0	0	0	0	0	0	0
6	0.1.8.2.1.5.4_UncleanCtrl	Curvibacter	Proteobacteria_Betaproteobacteria_Burkholderiales_Comamonadaceae_Curvibacter	0	0	0	0	0	0	0	0	0	0	0	0	0	0	0	0	0	0	0	0	0	0	0	0	0	0	0	0	0	0	0	0	0	0	0	0	0	0	0	0	0	0	0	0	0	0
6	0.1.8.2.1.5.5_UncleanCtrl	Schlegelella	Proteobacteria_Betaproteobacteria_Burkholderiales_Comamonadaceae_Schlegelella	0	0	0	0	0	0	0	0	0	0	0	0	0	0	0	0	0	0	0	0	0	0	0	0	0	0	0	0	0	0	0	0	0	0	0	0	0	0	0	0	0	0	0	0	0	0
5	0.1.8.2.1.4	Oxalobacteraceae	Proteobacteria_Betaproteobacteria_Burkholderiales_Oxalobacteraceae	53	19	348	75	42	118	171	18	142	195	50	83	0	77	82	6814	188	41	1254	40	50	0	0	0	0	0	5	0	0	0	0	0	0	0	0	14	9	0	0	0	0	0	0	0	0	0
6	0.1.8.2.1.4.1	Massilia	Proteobacteria_Betaproteobacteria_Burkholderiales_Oxalobacteraceae_Massilia	53	19	259	75	42	118	171	18	142	195	50	83	0	77	82	6814	124	41	1029	40	0	0	0	0	0	0	5	0	0	0	0	0	0	0	0	14	9	0	0	0	0	0	0	0	0	0
6	0.1.8.2.1.4.2	Oxalobacteraceae-unclassified	Proteobacteria_Betaproteobacteria_Burkholderiales_Oxalobacteraceae_Oxalobacteraceae-unclassified	0	0	89	0	0	0	0	0	0	0	0	0	0	0	0	0	64	0	225	0	50	0	0	0	0	0	0	0	0	0	0	0	0	0	0	0	0	0	0	0	0	0	0	0	0	0
5	0.1.8.2.1.5	Sutterellaceae	Proteobacteria_Betaproteobacteria_Burkholderiales_Sutterellaceae	0	0	0	0	0	0	0	0	0	0	0	0	0	0	0	0	0	0	0	0	0	0	0	0	0	0	0	0	0	0	0	0	0	0	0	0	0	0	0	0	0	0	171	172	0	163
6	0.1.8.2.1.5.1	Parasutterella	Proteobacteria_Betaproteobacteria_Burkholderiales_Sutterellaceae_Parasutterella	0	0	0	0	0	0	0	0	0	0	0	0	0	0	0	0	0	0	0	0	0	0	0	0	0	0	0	0	0	0	0	0	0	0	0	0	0	0	0	0	0	0	171	172	0	163
5	0.1.8.2.1.4_UncleanCtrl	Burkholderiales-unclassified	Proteobacteria_Betaproteobacteria_Burkholderiales_Burkholderiales-unclassified	0	0	0	0	0	0	0	0	0	0	0	0	0	0	0	0	0	0	0	0	0	0	0	0	0	0	0	0	0	0	0	0	0	0	0	0	0	0	0	0	0	0	0	0	0	0
6	0.1.8.2.1.4.1_UncleanCtrl	Burkholderiales-unclassified	Proteobacteria_Betaproteobacteria_Burkholderiales_Burkholderiales-unclassified_Burkholderiales-unclassified	0	0	0	0	0	0	0	0	0	0	0	0	0	0	0	0	0	0	0	0	0	0	0	0	0	0	0	0	0	0	0	0	0	0	0	0	0	0	0	0	0	0	0	0	0	0
4	0.1.8.2.2_UncleanCtrl	Hydrogenophilales	Proteobacteria_Betaproteobacteria_Hydrogenophilales	0	0	0	0	0	0	0	0	0	0	0	0	0	0	0	0	0	0	0	0	0	0	0	0	0	0	0	0	0	0	0	0	0	0	0	0	0	0	0	0	0	0	0	0	0	0
5	0.1.8.2.2.1_UncleanCtrl	Hydrogenophilaceae	Proteobacteria_Betaproteobacteria_Hydrogenophilales_Hydrogenophilaceae	0	0	0	0	0	0	0	0	0	0	0	0	0	0	0	0	0	0	0	0	0	0	0	0	0	0	0	0	0	0	0	0	0	0	0	0	0	0	0	0	0	0	0	0	0	0
6	0.1.8.2.2.1.1_UncleanCtrl	Hydrogenophilus	Proteobacteria_Betaproteobacteria_Hydrogenophilales_Hydrogenophilaceae_Hydrogenophilus	0	0	0	0	0	0	0	0	0	0	0	0	0	0	0	0	0	0	0	0	0	0	0	0	0	0	0	0	0	0	0	0	0	0	0	0	0	0	0	0	0	0	0	0	0	0
6	0.1.8.2.2.1.2_UncleanCtrl	Tepidiphilus	Proteobacteria_Betaproteobacteria_Hydrogenophilales_Hydrogenophilaceae_Tepidiphilus	0	0	0	0	0	0	0	0	0	0	0	0	0	0	0	0	0	0	0	0	0	0	0	0	0	0	0	0	0	0	0	0	0	0	0	0	0	0	0	0	0	0	0	0	0	0
4	0.1.8.2.2	Neisseriales	Proteobacteria_Betaproteobacteria_Neisseriales	1	106	154	66	45	57	71	75	76	26	60	25	1	423	134	6	118	23	474	122	147	0	1	0	1	0	19	0	3	0	1	0	5	0	0	0	148	0	0	2	1	0	0	1	0	0
5	0.1.8.2.2.1	Neisseriaceae	Proteobacteria_Betaproteobacteria_Neisseriales_Neisseriaceae	1	106	154	66	45	57	71	75	76	26	60	25	1	423	134	6	118	23	474	122	147	0	1	0	1	0	19	0	3	0	1	0	5	0	0	0	148	0	0	2	1	0	0	1	0	0
6	0.1.8.2.2.1.1	Alysiella	Proteobacteria_Betaproteobacteria_Neisseriales_Neisseriaceae_Alysiella	0	0	0	0	0	0	0	0	76	0	0	0	0	69	26	0	1	0	0	0	60	0	1	0	1	0	17	0	0	0	1	0	1	0	0	0	120	0	0	1	1	0	0	0	0	0
6	0.1.8.2.2.1.2	Neisseria	Proteobacteria_Betaproteobacteria_Neisseriales_Neisseriaceae_Neisseria	1	106	153	66	45	30	71	75	0	26	60	25	1	64	106	6	117	0	473	122	42	0	0	0	0	0	0	0	1	0	0	0	0	0	0	0	17	0	0	1	0	0	0	1	0	0
6	0.1.8.2.2.1.3	Neisseriaceae-unclassified	Proteobacteria_Betaproteobacteria_Neisseriales_Neisseriaceae_Neisseriaceae-unclassified	0	0	1	0	0	27	0	0	0	0	0	0	0	290	2	0	0	23	1	0	45	0	0	0	0	0	2	0	2	0	0	0	4	0	0	0	11	0	0	0	0	0	0	0	0	0
3	0.1.8.3	Deltaproteobacteria	Proteobacteria_Deltaproteobacteria	0	0	0	541	0	0	0	0	0	0	0	101	2	0	188	45	57	0	1	0	0	0	0	0	0	0	0	0	0	0	0	0	0	0	0	0	3	0	0	0	0	0	0	0	0	0
4	0.1.8.3.1	Deltaproteobacteria-unclassified	Proteobacteria_Deltaproteobacteria_Deltaproteobacteria-unclassified	0	0	0	0	0	0	0	0	0	0	0	5	0	0	20	8	0	0	0	0	0	0	0	0	0	0	0	0	0	0	0	0	0	0	0	0	3	0	0	0	0	0	0	0	0	0
5	0.1.8.3.1.1	Deltaproteobacteria-unclassified	Proteobacteria_Deltaproteobacteria_Deltaproteobacteria-unclassified_Deltaproteobacteria-unclassified	0	0	0	0	0	0	0	0	0	0	0	5	0	0	20	8	0	0	0	0	0	0	0	0	0	0	0	0	0	0	0	0	0	0	0	0	3	0	0	0	0	0	0	0	0	0
6	0.1.8.3.1.1.1	Deltaproteobacteria-unclassified	Proteobacteria_Deltaproteobacteria_Deltaproteobacteria-unclassified_Deltaproteobacteria-unclassified_Deltaproteobacteria-unclassified	0	0	0	0	0	0	0	0	0	0	0	5	0	0	20	8	0	0	0	0	0	0	0	0	0	0	0	0	0	0	0	0	0	0	0	0	3	0	0	0	0	0	0	0	0	0
4	0.1.8.3.2	Desulfovibrionales	Proteobacteria_Deltaproteobacteria_Desulfovibrionales	0	0	0	0	0	0	0	0	0	0	0	96	2	0	168	37	57	0	1	0	0	0	0	0	0	0	0	0	0	0	0	0	0	0	0	0	0	0	0	0	0	0	0	0	0	0
5	0.1.8.3.2.1	Desulfovibrionaceae	Proteobacteria_Deltaproteobacteria_Desulfovibrionales_Desulfovibrionaceae	0	0	0	0	0	0	0	0	0	0	0	96	2	0	168	37	57	0	1	0	0	0	0	0	0	0	0	0	0	0	0	0	0	0	0	0	0	0	0	0	0	0	0	0	0	0
6	0.1.8.3.2.1.1	Desulfovibrionaceae-unclassified	Proteobacteria_Deltaproteobacteria_Desulfovibrionales_Desulfovibrionaceae_Desulfovibrionaceae-unclassified	0	0	0	0	0	0	0	0	0	0	0	96	2	0	168	37	57	0	1	0	0	0	0	0	0	0	0	0	0	0	0	0	0	0	0	0	0	0	0	0	0	0	0	0	0	0
4	0.1.8.3.3	Myxococcales	Proteobacteria_Deltaproteobacteria_Myxococcales	0	0	0	541	0	0	0	0	0	0	0	0	0	0	0	0	0	0	0	0	0	0	0	0	0	0	0	0	0	0	0	0	0	0	0	0	0	0	0	0	0	0	0	0	0	0
5	0.1.8.3.3.1	Myxococcaceae	Proteobacteria_Deltaproteobacteria_Myxococcales_Myxococcaceae	0	0	0	541	0	0	0	0	0	0	0	0	0	0	0	0	0	0	0	0	0	0	0	0	0	0	0	0	0	0	0	0	0	0	0	0	0	0	0	0	0	0	0	0	0	0
6	0.1.8.3.3.1.1	Myxococcus	Proteobacteria_Deltaproteobacteria_Myxococcales_Myxococcaceae_Myxococcus	0	0	0	541	0	0	0	0	0	0	0	0	0	0	0	0	0	0	0	0	0	0	0	0	0	0	0	0	0	0	0	0	0	0	0	0	0	0	0	0	0	0	0	0	0	0
3	0.1.8.4	Gammaproteobacteria	Proteobacteria_Gammaproteobacteria	1324	764	1083	728	278	1774	692	549	2823	976	2218	5258	746	7428	2882	1202	900	2208	12689	1015	865	46074	45574	61532	108546	84552	64559	46961	122066	17090	33162	66088	170618	57849	47140	65721	7322	50348	41836	102589	186401	107988	137	11	205	25
4	0.1.8.4.1	Aeromonadales	Proteobacteria_Gammaproteobacteria_Aeromonadales	55	0	0	0	0	0	29	2	0	48	30	19	55	0	2	14	73	0	0	0	0	0	0	0	0	0	0	0	0	0	0	0	0	6	0	0	0	3	0	0	0	0	0	0	0	0
5	0.1.8.4.1.1	Aeromonadaceae	Proteobacteria_Gammaproteobacteria_Aeromonadales_Aeromonadaceae	55	0	0	0	0	0	29	2	0	48	30	5	55	0	1	14	57	0	0	0	0	0	0	0	0	0	0	0	0	0	0	0	0	6	0	0	0	3	0	0	0	0	0	0	0	0
6	0.1.8.4.1.1.1	Aeromonas	Proteobacteria_Gammaproteobacteria_Aeromonadales_Aeromonadaceae_Aeromonas	55	0	0	0	0	0	29	2	0	48	30	5	55	0	1	14	57	0	0	0	0	0	0	0	0	0	0	0	0	0	0	0	0	6	0	0	0	3	0	0	0	0	0	0	0	0
5	0.1.8.4.1.2	Succinivibrionaceae	Proteobacteria_Gammaproteobacteria_Aeromonadales_Succinivibrionaceae	0	0	0	0	0	0	0	0	0	0	0	14	0	0	1	0	16	0	0	0	0	0	0	0	0	0	0	0	0	0	0	0	0	0	0	0	0	0	0	0	0	0	0	0	0	0
6	0.1.8.4.1.2.1	Ruminobacter	Proteobacteria_Gammaproteobacteria_Aeromonadales_Succinivibrionaceae_Ruminobacter	0	0	0	0	0	0	0	0	0	0	0	14	0	0	1	0	16	0	0	0	0	0	0	0	0	0	0	0	0	0	0	0	0	0	0	0	0	0	0	0	0	0	0	0	0	0
4	0.1.8.4.2	Cardiobacteriales	Proteobacteria_Gammaproteobacteria_Cardiobacteriales	0	0	0	0	0	0	0	0	0	0	0	0	0	0	0	0	0	0	0	0	0	0	0	0	0	0	0	0	0	0	0	0	0	0	0	0	0	0	0	0	0	0	0	0	0	0
5	0.1.8.4.2.1	Cardiobacteriaceae	Proteobacteria_Gammaproteobacteria_Cardiobacteriales_Cardiobacteriaceae	0	0	0	0	0	0	0	0	0	0	0	0	0	0	0	0	0	0	0	0	0	0	0	0	0	0	0	0	0	0	0	0	0	0	0	0	0	0	0	0	0	0	0	0	0	0
6	0.1.8.4.2.1.1	Suttonella	Proteobacteria_Gammaproteobacteria_Cardiobacteriales_Cardiobacteriaceae_Suttonella	0	0	0	0	0	0	0	0	0	0	0	0	0	0	0	0	0	0	0	0	0	0	0	0	0	0	0	0	0	0	0	0	0	0	0	0	0	0	0	0	0	0	0	0	0	0
4	0.1.8.4.3	Chromatiales	Proteobacteria_Gammaproteobacteria_Chromatiales	34	20	0	63	43	56	22	0	0	0	0	0	66	0	32	0	1	56	58	0	0	0	0	0	0	0	0	0	0	0	0	0	0	0	0	0	0	0	0	0	0	0	0	0	0	0
5	0.1.8.4.3.1	Chromatiaceae	Proteobacteria_Gammaproteobacteria_Chromatiales_Chromatiaceae	34	20	0	63	43	56	22	0	0	0	0	0	66	0	32	0	1	56	58	0	0	0	0	0	0	0	0	0	0	0	0	0	0	0	0	0	0	0	0	0	0	0	0	0	0	0
6	0.1.8.4.3.1.1	Rheinheimera	Proteobacteria_Gammaproteobacteria_Chromatiales_Chromatiaceae_Rheinheimera	34	20	0	63	43	56	22	0	0	0	0	0	66	0	32	0	1	56	58	0	0	0	0	0	0	0	0	0	0	0	0	0	0	0	0	0	0	0	0	0	0	0	0	0	0	0
4	0.1.8.4.4	Enterobacteriales	Proteobacteria_Gammaproteobacteria_Enterobacteriales	10	131	431	31	39	201	267	12	43	213	57	67	98	382	201	90	72	64	5918	16	2	46072	45556	61531	108544	84535	62764	46958	122056	17090	33158	66080	170609	57839	47085	65711	3631	50337	41836	102537	186398	107983	5	10	198	5
5	0.1.8.4.4.1	Enterobacteriaceae	Proteobacteria_Gammaproteobacteria_Enterobacteriales_Enterobacteriaceae	10	131	431	31	39	201	267	12	43	213	57	67	98	382	201	90	72	64	5918	16	2	46072	45556	61531	108544	84535	62764	46958	122056	17090	33158	66080	170609	57839	47085	65711	3631	50337	41836	102537	186398	107983	5	10	198	5
6	0.1.8.4.4.1.1	Enterobacteriaceae-unclassified	Proteobacteria_Gammaproteobacteria_Enterobacteriales_Enterobacteriaceae_Enterobacteriaceae-unclassified	10	109	359	0	39	199	267	12	42	149	57	67	97	330	198	90	71	64	5737	16	2	277	620	1007	19490	342	163	105	2528	3	320	616	101	203	5	0	1595	23531	0	450	1	74	1	0	5	2
6	0.1.8.4.4.1.2	Escherichia/Shigella	Proteobacteria_Gammaproteobacteria_Enterobacteriales_Enterobacteriaceae_Escherichia/Shigella	0	0	0	0	0	2	0	0	1	0	0	0	1	2	1	0	1	0	16	0	0	45795	44936	60520	89054	84193	62599	46853	119528	17087	32838	65464	170508	57636	47080	65711	1162	18862	41836	102087	186397	107909	4	10	185	3
6	0.1.8.4.4.1.3	Hafnia	Proteobacteria_Gammaproteobacteria_Enterobacteriales_Enterobacteriaceae_Hafnia	0	0	0	0	0	0	0	0	0	0	0	0	0	0	2	0	0	0	0	0	0	0	0	4	0	0	0	0	0	0	0	0	0	0	0	0	859	7944	0	0	0	0	0	0	8	0
6	0.1.8.4.4.1.4_UncleanCtrl	Pantoea	Proteobacteria_Gammaproteobacteria_Enterobacteriales_Enterobacteriaceae_Pantoea	0	0	0	0	0	0	0	0	0	0	0	0	0	0	0	0	0	0	0	0	0	0	0	0	0	0	0	0	0	0	0	0	0	0	0	0	0	0	0	0	0	0	0	0	0	0
6	0.1.8.4.4.1.4	Serratia	Proteobacteria_Gammaproteobacteria_Enterobacteriales_Enterobacteriaceae_Serratia	0	22	72	31	0	0	0	0	0	64	0	0	0	50	0	0	0	0	165	0	0	0	0	0	0	0	2	0	0	0	0	0	0	0	0	0	15	0	0	0	0	0	0	0	0	0
4	0.1.8.4.5	Oceanospirillales	Proteobacteria_Gammaproteobacteria_Oceanospirillales	27	0	0	0	0	0	0	0	0	0	0	3	0	0	0	0	0	0	0	17	0	0	0	0	0	0	0	0	0	0	0	0	0	0	0	0	0	0	0	0	0	0	0	0	0	0
5	0.1.8.4.5.1	Halomonadaceae	Proteobacteria_Gammaproteobacteria_Oceanospirillales_Halomonadaceae	27	0	0	0	0	0	0	0	0	0	0	3	0	0	0	0	0	0	0	17	0	0	0	0	0	0	0	0	0	0	0	0	0	0	0	0	0	0	0	0	0	0	0	0	0	0
6	0.1.8.4.5.1.1	Halomonas	Proteobacteria_Gammaproteobacteria_Oceanospirillales_Halomonadaceae_Halomonas	27	0	0	0	0	0	0	0	0	0	0	3	0	0	0	0	0	0	0	17	0	0	0	0	0	0	0	0	0	0	0	0	0	0	0	0	0	0	0	0	0	0	0	0	0	0
4	0.1.8.4.6	Pasteurellales	Proteobacteria_Gammaproteobacteria_Pasteurellales	1	48	39	0	1	99	1	48	509	74	7	0	0	1575	245	0	13	907	1872	1	278	0	18	0	0	10	514	0	7	0	1	3	6	4	51	0	2127	0	0	49	1	2	132	0	7	19
5	0.1.8.4.6.1	Pasteurellaceae	Proteobacteria_Gammaproteobacteria_Pasteurellales_Pasteurellaceae	1	48	39	0	1	99	1	48	509	74	7	0	0	1575	245	0	13	907	1872	1	278	0	18	0	0	10	514	0	7	0	1	3	6	4	51	0	2127	0	0	49	1	2	132	0	7	19
6	0.1.8.4.6.1.1	Actinobacillus	Proteobacteria_Gammaproteobacteria_Pasteurellales_Pasteurellaceae_Actinobacillus	0	0	0	0	0	0	0	0	27	0	0	0	0	764	2	0	0	0	0	0	0	0	0	0	0	0	0	0	0	0	0	0	0	0	0	0	2	0	0	0	0	0	0	0	0	0
6	0.1.8.4.6.1.2	Gallibacterium	Proteobacteria_Gammaproteobacteria_Pasteurellales_Pasteurellaceae_Gallibacterium	0	0	0	0	0	0	0	0	0	0	0	0	0	0	0	0	0	0	0	0	0	0	4	0	0	0	0	0	3	0	0	0	0	0	0	0	0	0	0	47	0	0	132	0	6	18
6	0.1.8.4.6.1.3	Haemophilus	Proteobacteria_Gammaproteobacteria_Pasteurellales_Pasteurellaceae_Haemophilus	0	0	23	0	0	0	0	47	0	0	0	0	0	0	0	0	0	0	1865	0	0	0	0	0	0	0	0	0	0	0	0	0	0	0	0	0	0	0	0	0	0	0	0	0	0	0
6	0.1.8.4.6.1.4	Mannheimia	Proteobacteria_Gammaproteobacteria_Pasteurellales_Pasteurellaceae_Mannheimia	0	0	2	0	0	37	0	0	41	0	0	0	0	0	50	0	0	0	0	0	0	0	0	0	0	0	7	0	0	0	1	0	0	1	0	0	34	0	0	2	0	0	0	0	0	0
6	0.1.8.4.6.1.5	Pasteurellaceae-unclassified	Proteobacteria_Gammaproteobacteria_Pasteurellales_Pasteurellaceae_Pasteurellaceae-unclassified	1	48	14	0	1	62	1	1	441	74	7	0	0	811	193	0	13	907	7	1	278	0	14	0	0	10	507	0	4	0	0	3	6	3	51	0	2091	0	0	0	1	2	0	0	1	1
4	0.1.8.4.7	Pseudomonadales	Proteobacteria_Gammaproteobacteria_Pseudomonadales	1197	541	613	150	195	1351	364	479	2259	641	2070	4668	401	5311	2356	1098	741	1181	4841	943	585	1	0	1	2	7	1274	3	2	0	3	5	3	0	4	10	1548	8	0	3	2	3	0	1	0	1
5	0.1.8.4.7.1	Moraxellaceae	Proteobacteria_Gammaproteobacteria_Pseudomonadales_Moraxellaceae	914	511	345	114	175	947	238	374	2156	560	517	4464	254	4341	2030	642	536	1103	1577	943	501	1	0	1	2	7	1262	3	2	0	0	5	3	0	4	6	1537	8	0	3	2	2	0	1	0	1
6	0.1.8.4.7.1.1	Acinetobacter	Proteobacteria_Gammaproteobacteria_Pseudomonadales_Moraxellaceae_Acinetobacter	426	511	334	114	175	782	221	353	303	495	507	580	254	1212	1934	606	499	365	1566	943	246	0	0	0	0	0	651	0	2	0	0	2	0	0	0	6	17	8	0	3	0	2	0	0	0	0
6	0.1.8.4.7.1.2_UncleanCtrl	Enhydrobacter	Proteobacteria_Gammaproteobacteria_Pseudomonadales_Moraxellaceae_Enhydrobacter	0	0	0	0	0	0	0	0	0	0	0	0	0	0	0	0	0	0	0	0	0	0	0	0	0	0	0	0	0	0	0	0	0	0	0	0	0	0	0	0	0	0	0	0	0	0
6	0.1.8.4.7.1.2	Moraxella	Proteobacteria_Gammaproteobacteria_Pseudomonadales_Moraxellaceae_Moraxella	1	0	11	0	0	157	17	1	1814	0	9	0	0	1064	48	1	0	738	0	0	255	1	0	1	1	7	390	0	0	0	0	3	3	0	3	0	1463	0	0	0	1	0	0	0	0	1
6	0.1.8.4.7.1.3	Moraxellaceae-unclassified	Proteobacteria_Gammaproteobacteria_Pseudomonadales_Moraxellaceae_Moraxellaceae-unclassified	0	0	0	0	0	8	0	0	39	0	0	0	0	2012	7	0	0	0	0	0	0	0	0	0	1	0	13	1	0	0	0	0	0	0	0	0	26	0	0	0	1	0	0	0	0	0
6	0.1.8.4.7.1.4	Psychrobacter	Proteobacteria_Gammaproteobacteria_Pseudomonadales_Moraxellaceae_Psychrobacter	487	0	0	0	0	0	0	20	0	65	1	3884	0	53	41	35	37	0	11	0	0	0	0	0	0	0	208	2	0	0	0	0	0	0	1	0	31	0	0	0	0	0	0	1	0	0
5	0.1.8.4.7.2	Pseudomonadaceae	Proteobacteria_Gammaproteobacteria_Pseudomonadales_Pseudomonadaceae	283	30	268	36	20	404	126	105	103	81	1553	204	147	970	326	456	205	78	3264	0	84	0	0	0	0	0	12	0	0	0	3	0	0	0	0	4	11	0	0	0	0	1	0	0	0	0
6	0.1.8.4.7.2.1	Pseudomonas	Proteobacteria_Gammaproteobacteria_Pseudomonadales_Pseudomonadaceae_Pseudomonas	283	30	268	36	20	404	126	105	103	81	1553	204	147	970	326	456	205	78	3264	0	84	0	0	0	0	0	12	0	0	0	3	0	0	0	0	4	11	0	0	0	0	1	0	0	0	0
4	0.1.8.4.8	Xanthomonadales	Proteobacteria_Gammaproteobacteria_Xanthomonadales	0	24	0	484	0	67	9	8	12	0	54	501	126	160	46	0	0	0	0	38	0	1	0	0	0	0	7	0	1	0	0	0	0	0	0	0	16	0	0	0	0	0	0	0	0	0
5	0.1.8.4.8.1	Xanthomonadaceae	Proteobacteria_Gammaproteobacteria_Xanthomonadales_Xanthomonadaceae	0	24	0	484	0	67	9	8	12	0	54	501	126	160	46	0	0	0	0	38	0	1	0	0	0	0	7	0	1	0	0	0	0	0	0	0	16	0	0	0	0	0	0	0	0	0
6	0.1.8.4.8.1.1	Lysobacter	Proteobacteria_Gammaproteobacteria_Xanthomonadales_Xanthomonadaceae_Lysobacter	0	0	0	417	0	0	0	0	0	0	0	0	0	0	0	0	0	0	0	0	0	0	0	0	0	0	0	0	0	0	0	0	0	0	0	0	0	0	0	0	0	0	0	0	0	0
6	0.1.8.4.8.1.2	Stenotrophomonas	Proteobacteria_Gammaproteobacteria_Xanthomonadales_Xanthomonadaceae_Stenotrophomonas	0	15	0	67	0	67	9	8	12	0	20	0	0	160	8	0	0	0	0	38	0	0	0	0	0	0	6	0	1	0	0	0	0	0	0	0	13	0	0	0	0	0	0	0	0	0
6	0.1.8.4.8.1.3	Xanthomonadaceae-unclassified	Proteobacteria_Gammaproteobacteria_Xanthomonadales_Xanthomonadaceae_Xanthomonadaceae-unclassified	0	9	0	0	0	0	0	0	0	0	34	501	126	0	38	0	0	0	0	0	0	1	0	0	0	0	1	0	0	0	0	0	0	0	0	0	3	0	0	0	0	0	0	0	0	0
6	0.1.8.4.8.1.3_UncleanCtrl	Vulcaniibacterium	Proteobacteria_Gammaproteobacteria_Xanthomonadales_Xanthomonadaceae_Vulcaniibacterium	0	0	0	0	0	0	0	0	0	0	0	0	0	0	0	0	0	0	0	0	0	0	0	0	0	0	0	0	0	0	0	0	0	0	0	0	0	0	0	0	0	0	0	0	0	0
6	0.1.8.4.8.1.5_UncleanCtrl	Xanthomonas	Proteobacteria_Gammaproteobacteria_Xanthomonadales_Xanthomonadaceae_Xanthomonas	0	0	0	0	0	0	0	0	0	0	0	0	0	0	0	0	0	0	0	0	0	0	0	0	0	0	0	0	0	0	0	0	0	0	0	0	0	0	0	0	0	0	0	0	0	0
2	0.1.9	Spirochaetes	Spirochaetes	0	0	0	0	0	0	0	0	0	0	0	133	0	0	0	0	28	0	0	0	0	0	0	0	0	0	0	0	0	0	0	0	0	0	0	0	0	0	0	0	0	0	0	0	0	0
3	0.1.9.1	Spirochaetia	Spirochaetes_Spirochaetia	0	0	0	0	0	0	0	0	0	0	0	133	0	0	0	0	28	0	0	0	0	0	0	0	0	0	0	0	0	0	0	0	0	0	0	0	0	0	0	0	0	0	0	0	0	0
4	0.1.9.1.1	Spirochaetales	Spirochaetes_Spirochaetia_Spirochaetales	0	0	0	0	0	0	0	0	0	0	0	133	0	0	0	0	28	0	0	0	0	0	0	0	0	0	0	0	0	0	0	0	0	0	0	0	0	0	0	0	0	0	0	0	0	0
5	0.1.9.1.1.1	Spirochaetaceae	Spirochaetes_Spirochaetia_Spirochaetales_Spirochaetaceae	0	0	0	0	0	0	0	0	0	0	0	133	0	0	0	0	28	0	0	0	0	0	0	0	0	0	0	0	0	0	0	0	0	0	0	0	0	0	0	0	0	0	0	0	0	0
6	0.1.9.1.1.1.1	Treponema	Spirochaetes_Spirochaetia_Spirochaetales_Spirochaetaceae_Treponema	0	0	0	0	0	0	0	0	0	0	0	133	0	0	0	0	28	0	0	0	0	0	0	0	0	0	0	0	0	0	0	0	0	0	0	0	0	0	0	0	0	0	0	0	0	0
2	0.1.10	Tenericutes	Tenericutes	0	0	0	0	0	0	0	0	0	0	0	0	7	0	0	0	0	0	0	0	0	0	0	0	0	0	0	0	0	0	0	0	0	0	0	0	0	0	0	0	2	0	0	0	0	0
3	0.1.10.1	Mollicutes	Tenericutes_Mollicutes	0	0	0	0	0	0	0	0	0	0	0	0	7	0	0	0	0	0	0	0	0	0	0	0	0	0	0	0	0	0	0	0	0	0	0	0	0	0	0	0	2	0	0	0	0	0
4	0.1.10.1.1	Mycoplasmatales	Tenericutes_Mollicutes_Mycoplasmatales	0	0	0	0	0	0	0	0	0	0	0	0	7	0	0	0	0	0	0	0	0	0	0	0	0	0	0	0	0	0	0	0	0	0	0	0	0	0	0	0	2	0	0	0	0	0
5	0.1.10.1.1.1	Mycoplasmataceae	Tenericutes_Mollicutes_Mycoplasmatales_Mycoplasmataceae	0	0	0	0	0	0	0	0	0	0	0	0	7	0	0	0	0	0	0	0	0	0	0	0	0	0	0	0	0	0	0	0	0	0	0	0	0	0	0	0	2	0	0	0	0	0
6	0.1.10.1.1.1.1	Ureaplasma	Tenericutes_Mollicutes_Mycoplasmatales_Mycoplasmataceae_Ureaplasma	0	0	0	0	0	0	0	0	0	0	0	0	7	0	0	0	0	0	0	0	0	0	0	0	0	0	0	0	0	0	0	0	0	0	0	0	0	0	0	0	2	0	0	0	0	0
2	0.1.11	Verrucomicrobia	Verrucomicrobia	0	0	0	0	0	0	0	0	0	0	0	46	0	15	37	11	45	0	0	0	0	0	0	0	0	0	0	0	0	0	0	0	0	0	0	0	8	0	0	0	0	0	0	0	0	0
3	0.1.11.1	Verrucomicrobia-unclassified	Verrucomicrobia_Verrucomicrobia-unclassified	0	0	0	0	0	0	0	0	0	0	0	9	0	0	0	0	0	0	0	0	0	0	0	0	0	0	0	0	0	0	0	0	0	0	0	0	4	0	0	0	0	0	0	0	0	0
4	0.1.11.1.1	Verrucomicrobia-unclassified	Verrucomicrobia_Verrucomicrobia-unclassified_Verrucomicrobia-unclassified	0	0	0	0	0	0	0	0	0	0	0	9	0	0	0	0	0	0	0	0	0	0	0	0	0	0	0	0	0	0	0	0	0	0	0	0	4	0	0	0	0	0	0	0	0	0
5	0.1.11.1.1.1	Verrucomicrobia-unclassified	Verrucomicrobia_Verrucomicrobia-unclassified_Verrucomicrobia-unclassified_Verrucomicrobia-unclassified	0	0	0	0	0	0	0	0	0	0	0	9	0	0	0	0	0	0	0	0	0	0	0	0	0	0	0	0	0	0	0	0	0	0	0	0	4	0	0	0	0	0	0	0	0	0
6	0.1.11.1.1.1.1	Verrucomicrobia-unclassified	Verrucomicrobia_Verrucomicrobia-unclassified_Verrucomicrobia-unclassified_Verrucomicrobia-unclassified_Verrucomicrobia-unclassified	0	0	0	0	0	0	0	0	0	0	0	9	0	0	0	0	0	0	0	0	0	0	0	0	0	0	0	0	0	0	0	0	0	0	0	0	4	0	0	0	0	0	0	0	0	0
3	0.1.11.2	Verrucomicrobiae	Verrucomicrobia_Verrucomicrobiae	0	0	0	0	0	0	0	0	0	0	0	37	0	15	37	11	45	0	0	0	0	0	0	0	0	0	0	0	0	0	0	0	0	0	0	0	4	0	0	0	0	0	0	0	0	0
4	0.1.11.2.1	Verrucomicrobiales	Verrucomicrobia_Verrucomicrobiae_Verrucomicrobiales	0	0	0	0	0	0	0	0	0	0	0	37	0	15	37	11	45	0	0	0	0	0	0	0	0	0	0	0	0	0	0	0	0	0	0	0	4	0	0	0	0	0	0	0	0	0
5	0.1.11.2.1.1	Verrucomicrobiaceae	Verrucomicrobia_Verrucomicrobiae_Verrucomicrobiales_Verrucomicrobiaceae	0	0	0	0	0	0	0	0	0	0	0	37	0	15	37	11	45	0	0	0	0	0	0	0	0	0	0	0	0	0	0	0	0	0	0	0	4	0	0	0	0	0	0	0	0	0
6	0.1.11.2.1.1.1	Akkermansia	Verrucomicrobia_Verrucomicrobiae_Verrucomicrobiales_Verrucomicrobiaceae_Akkermansia	0	0	0	0	0	0	0	0	0	0	0	37	0	15	37	11	45	0	0	0	0	0	0	0	0	0	0	0	0	0	0	0	0	0	0	0	4	0	0	0	0	0	0	0	0	0
[truncated: 50 more columns]
